# Supplementary material for: Wetland landscape transformation by beavers: responses of biodiversity and functional indicators at multiple scales
Source: Landsc Ecol. 2026 Mar 1;41(6):93. doi: 10.1007/s10980-026-02303-4 (PMC13190757; doi:10.1007/s10980-026-02303-4)
Supplement: Supplementary file 1 — Supplementary file1 (CSV 94 kb) [file 10980_2026_2303_MOESM1_ESM.csv]

Taxa	Site	WetlandType	TaxonomicGroup
Agrostis canina	Alaskaivetunjarvet	Control	Aquatic plant
Agrostis stolonifera	Alaskaivetunjarvet	Control	Aquatic plant
Calamagrostis arundinacea	Alaskaivetunjarvet	Control	Aquatic plant
Carex aquatilis	Alaskaivetunjarvet	Control	Aquatic plant
Carex canescens	Alaskaivetunjarvet	Control	Aquatic plant
Carex lasiocarpa	Alaskaivetunjarvet	Control	Aquatic plant
Carex limosa	Alaskaivetunjarvet	Control	Aquatic plant
Carex nigra	Alaskaivetunjarvet	Control	Aquatic plant
Carex rostrata	Alaskaivetunjarvet	Control	Aquatic plant
Carex vesicaria	Alaskaivetunjarvet	Control	Aquatic plant
Drosera rotundifolia	Alaskaivetunjarvet	Control	Aquatic plant
Eleocharis palustris	Alaskaivetunjarvet	Control	Aquatic plant
Equisetum fluviatile	Alaskaivetunjarvet	Control	Aquatic plant
Eriophorum angustifolium	Alaskaivetunjarvet	Control	Aquatic plant
Eriophorum vaginatum	Alaskaivetunjarvet	Control	Aquatic plant
Galium palustre	Alaskaivetunjarvet	Control	Aquatic plant
Glyceria fluitans	Alaskaivetunjarvet	Control	Aquatic plant
Lysimachia thyrsiflora	Alaskaivetunjarvet	Control	Aquatic plant
Lysimachia vulgaris	Alaskaivetunjarvet	Control	Aquatic plant
Menyanthes trifoliata	Alaskaivetunjarvet	Control	Aquatic plant
Nuphar lutea	Alaskaivetunjarvet	Control	Aquatic plant
Nymphaea alba	Alaskaivetunjarvet	Control	Aquatic plant
Phalaris arundinacea	Alaskaivetunjarvet	Control	Aquatic plant
Potentilla palustris	Alaskaivetunjarvet	Control	Aquatic plant
Rhynchospora alba	Alaskaivetunjarvet	Control	Aquatic plant
Scheuchzeria palustris	Alaskaivetunjarvet	Control	Aquatic plant
Scutellaria galericulata	Alaskaivetunjarvet	Control	Aquatic plant
Sparganium emersum	Alaskaivetunjarvet	Control	Aquatic plant
Sphagnum auriculatum	Alaskaivetunjarvet	Control	Aquatic plant
Sphagnum capillifolium	Alaskaivetunjarvet	Control	Aquatic plant
Utricularia minor	Alaskaivetunjarvet	Control	Aquatic plant
Vaccinium oxycoccos	Alaskaivetunjarvet	Control	Aquatic plant
Andromeda polifolia	Alin Mustajarvi	Control	Aquatic plant
Carex canescens	Alin Mustajarvi	Control	Aquatic plant
Carex lasiocarpa	Alin Mustajarvi	Control	Aquatic plant
Carex limosa	Alin Mustajarvi	Control	Aquatic plant
Carex rostrata	Alin Mustajarvi	Control	Aquatic plant
Drosera rotundifolia	Alin Mustajarvi	Control	Aquatic plant
Empetrum nigrum	Alin Mustajarvi	Control	Aquatic plant
Eriophorum vaginatum	Alin Mustajarvi	Control	Aquatic plant
Menyanthes trifoliata	Alin Mustajarvi	Control	Aquatic plant
Nuphar lutea	Alin Mustajarvi	Control	Aquatic plant
Rhododendron tomentosum	Alin Mustajarvi	Control	Aquatic plant
Rhynchospora alba	Alin Mustajarvi	Control	Aquatic plant
Scheuchzeria palustris	Alin Mustajarvi	Control	Aquatic plant
Sphagnum auriculatum	Alin Mustajarvi	Control	Aquatic plant
Sphagnum capillifolium	Alin Mustajarvi	Control	Aquatic plant
Vaccinium oxycoccos	Alin Mustajarvi	Control	Aquatic plant
Vaccinium uliginosum	Alin Mustajarvi	Control	Aquatic plant
Betula spp.	Peikkoplotti 2	Beaver	Aquatic plant
Calamagrostis arundinacea	Peikkoplotti 2	Beaver	Aquatic plant
Calamagrostis purpurea	Peikkoplotti 2	Beaver	Aquatic plant
Calla palustris	Peikkoplotti 2	Beaver	Aquatic plant
Callitriche hamulata	Peikkoplotti 2	Beaver	Aquatic plant
Caltha palustris	Peikkoplotti 2	Beaver	Aquatic plant
Carex aquatilis	Peikkoplotti 2	Beaver	Aquatic plant
Carex canescens	Peikkoplotti 2	Beaver	Aquatic plant
Carex echinata	Peikkoplotti 2	Beaver	Aquatic plant
Carex leporina	Peikkoplotti 2	Beaver	Aquatic plant
Carex rostrata	Peikkoplotti 2	Beaver	Aquatic plant
Deschampsia cespitosa	Peikkoplotti 2	Beaver	Aquatic plant
Eleocharis palustris	Peikkoplotti 2	Beaver	Aquatic plant
Epilobium palustre	Peikkoplotti 2	Beaver	Aquatic plant
Equisetum sylvaticum	Peikkoplotti 2	Beaver	Aquatic plant
Eriophorum angustifolium	Peikkoplotti 2	Beaver	Aquatic plant
Eriophorum vaginatum	Peikkoplotti 2	Beaver	Aquatic plant
Galium palustre	Peikkoplotti 2	Beaver	Aquatic plant
Glyceria fluitans	Peikkoplotti 2	Beaver	Aquatic plant
Hippuris vulgaris	Peikkoplotti 2	Beaver	Aquatic plant
Juncus acutiflorus	Peikkoplotti 2	Beaver	Aquatic plant
Juncus effusus	Peikkoplotti 2	Beaver	Aquatic plant
Juncus filiformis	Peikkoplotti 2	Beaver	Aquatic plant
Lemna minor	Peikkoplotti 2	Beaver	Aquatic plant
Lysimachia thyrsiflora	Peikkoplotti 2	Beaver	Aquatic plant
Lysimachia vulgaris	Peikkoplotti 2	Beaver	Aquatic plant
Peucedanum palustre	Peikkoplotti 2	Beaver	Aquatic plant
Polytrichum commune	Peikkoplotti 2	Beaver	Aquatic plant
Potamogeton alpinus	Peikkoplotti 2	Beaver	Aquatic plant
Potamogeton natans	Peikkoplotti 2	Beaver	Aquatic plant
Potentilla palustris	Peikkoplotti 2	Beaver	Aquatic plant
Ranunculus repens	Peikkoplotti 2	Beaver	Aquatic plant
Salix aurita	Peikkoplotti 2	Beaver	Aquatic plant
Salix caprea	Peikkoplotti 2	Beaver	Aquatic plant
Salix cinerea	Peikkoplotti 2	Beaver	Aquatic plant
Salix phylicifolia	Peikkoplotti 2	Beaver	Aquatic plant
Scirpus sylvaticus	Peikkoplotti 2	Beaver	Aquatic plant
Sparganium emersum	Peikkoplotti 2	Beaver	Aquatic plant
Sparganium erectum agg.	Peikkoplotti 2	Beaver	Aquatic plant
Sparganium glomeratum	Peikkoplotti 2	Beaver	Aquatic plant
Sparganium natans	Peikkoplotti 2	Beaver	Aquatic plant
Sphagnum auriculatum	Peikkoplotti 2	Beaver	Aquatic plant
Typha latifolia	Peikkoplotti 2	Beaver	Aquatic plant
Utricularia minor	Peikkoplotti 2	Beaver	Aquatic plant
Utricularia vulgaris	Peikkoplotti 2	Beaver	Aquatic plant
Agrostis stolonifera	Hauki beaver	Beaver	Aquatic plant
Betula spp.	Hauki beaver	Beaver	Aquatic plant
Calamagrostis purpurea	Hauki beaver	Beaver	Aquatic plant
Calla palustris	Hauki beaver	Beaver	Aquatic plant
Callitriche hamulata	Hauki beaver	Beaver	Aquatic plant
Caltha palustris	Hauki beaver	Beaver	Aquatic plant
Carex aquatilis	Hauki beaver	Beaver	Aquatic plant
Carex canescens	Hauki beaver	Beaver	Aquatic plant
Carex lasiocarpa	Hauki beaver	Beaver	Aquatic plant
Carex limosa	Hauki beaver	Beaver	Aquatic plant
Carex rostrata	Hauki beaver	Beaver	Aquatic plant
Carex vesicaria	Hauki beaver	Beaver	Aquatic plant
Deschampsia cespitosa	Hauki beaver	Beaver	Aquatic plant
Drepanocladus aduncus	Hauki beaver	Beaver	Aquatic plant
Equisetum fluviatile	Hauki beaver	Beaver	Aquatic plant
Eriophorum vaginatum	Hauki beaver	Beaver	Aquatic plant
Galium palustre	Hauki beaver	Beaver	Aquatic plant
Glyceria fluitans	Hauki beaver	Beaver	Aquatic plant
Hippuris vulgaris	Hauki beaver	Beaver	Aquatic plant
Juncus filiformis	Hauki beaver	Beaver	Aquatic plant
Lemna minor	Hauki beaver	Beaver	Aquatic plant
Lysimachia thyrsiflora	Hauki beaver	Beaver	Aquatic plant
Lysimachia vulgaris	Hauki beaver	Beaver	Aquatic plant
Phalaris arundinacea	Hauki beaver	Beaver	Aquatic plant
Potamogeton berchtoldii	Hauki beaver	Beaver	Aquatic plant
Potentilla palustris	Hauki beaver	Beaver	Aquatic plant
Rhododendron tomentosum	Hauki beaver	Beaver	Aquatic plant
Salix cinerea	Hauki beaver	Beaver	Aquatic plant
Salix phylicifolia	Hauki beaver	Beaver	Aquatic plant
Scutellaria galericulata	Hauki beaver	Beaver	Aquatic plant
Sparganium erectum agg.	Hauki beaver	Beaver	Aquatic plant
Sparganium glomeratum	Hauki beaver	Beaver	Aquatic plant
Sphagnum auriculatum	Hauki beaver	Beaver	Aquatic plant
Sphagnum capillifolium	Hauki beaver	Beaver	Aquatic plant
Utricularia minor	Hauki beaver	Beaver	Aquatic plant
Vaccinium oxycoccos	Hauki beaver	Beaver	Aquatic plant
Vaccinium uliginosum	Hauki beaver	Beaver	Aquatic plant
Veronica scutellata	Hauki beaver	Beaver	Aquatic plant
Agrostis canina	Huhmari 2	Beaver	Aquatic plant
Betula spp.	Huhmari 2	Beaver	Aquatic plant
Calamagrostis arundinacea	Huhmari 2	Beaver	Aquatic plant
Calamagrostis purpurea	Huhmari 2	Beaver	Aquatic plant
Calla palustris	Huhmari 2	Beaver	Aquatic plant
Calliergonella cuspidata	Huhmari 2	Beaver	Aquatic plant
Carex echinata	Huhmari 2	Beaver	Aquatic plant
Carex rostrata	Huhmari 2	Beaver	Aquatic plant
Cicuta virosa	Huhmari 2	Beaver	Aquatic plant
Cirsium arvense	Huhmari 2	Beaver	Aquatic plant
Eleocharis palustris	Huhmari 2	Beaver	Aquatic plant
Epilobium palustre	Huhmari 2	Beaver	Aquatic plant
Equisetum sylvaticum	Huhmari 2	Beaver	Aquatic plant
Galium palustre	Huhmari 2	Beaver	Aquatic plant
Hippuris vulgaris	Huhmari 2	Beaver	Aquatic plant
Lemna minor	Huhmari 2	Beaver	Aquatic plant
Lysimachia thyrsiflora	Huhmari 2	Beaver	Aquatic plant
Nuphar lutea	Huhmari 2	Beaver	Aquatic plant
Peucedanum palustre	Huhmari 2	Beaver	Aquatic plant
Phragmites australis	Huhmari 2	Beaver	Aquatic plant
Potamogeton alpinus	Huhmari 2	Beaver	Aquatic plant
Potamogeton natans	Huhmari 2	Beaver	Aquatic plant
Potentilla palustris	Huhmari 2	Beaver	Aquatic plant
Ranunculus repens	Huhmari 2	Beaver	Aquatic plant
Salix cinerea	Huhmari 2	Beaver	Aquatic plant
Salix phylicifolia	Huhmari 2	Beaver	Aquatic plant
Scirpus sylvaticus	Huhmari 2	Beaver	Aquatic plant
Scutellaria galericulata	Huhmari 2	Beaver	Aquatic plant
Sonchus arvensis	Huhmari 2	Beaver	Aquatic plant
Sparganium glomeratum	Huhmari 2	Beaver	Aquatic plant
Sparganium natans	Huhmari 2	Beaver	Aquatic plant
Sphagnum auriculatum	Huhmari 2	Beaver	Aquatic plant
Typha latifolia	Huhmari 2	Beaver	Aquatic plant
Utricularia intermedia	Huhmari 2	Beaver	Aquatic plant
Veronica scutellata	Huhmari 2	Beaver	Aquatic plant
Andromeda polifolia	Karvalammi	Control	Aquatic plant
Calamagrostis arundinacea	Karvalammi	Control	Aquatic plant
Caltha palustris	Karvalammi	Control	Aquatic plant
Carex aquatilis	Karvalammi	Control	Aquatic plant
Carex lasiocarpa	Karvalammi	Control	Aquatic plant
Carex limosa	Karvalammi	Control	Aquatic plant
Carex pauciflora	Karvalammi	Control	Aquatic plant
Carex rostrata	Karvalammi	Control	Aquatic plant
Drosera rotundifolia	Karvalammi	Control	Aquatic plant
Epilobium palustre	Karvalammi	Control	Aquatic plant
Equisetum fluviatile	Karvalammi	Control	Aquatic plant
Eriophorum vaginatum	Karvalammi	Control	Aquatic plant
Galium palustre	Karvalammi	Control	Aquatic plant
Hippuris vulgaris	Karvalammi	Control	Aquatic plant
Lysimachia thyrsiflora	Karvalammi	Control	Aquatic plant
Menyanthes trifoliata	Karvalammi	Control	Aquatic plant
Pedicularis palustris	Karvalammi	Control	Aquatic plant
Peucedanum palustre	Karvalammi	Control	Aquatic plant
Phragmites australis	Karvalammi	Control	Aquatic plant
Pinus sylvestris	Karvalammi	Control	Aquatic plant
Potamogeton natans	Karvalammi	Control	Aquatic plant
Potentilla palustris	Karvalammi	Control	Aquatic plant
Rhynchospora alba	Karvalammi	Control	Aquatic plant
Salix cinerea	Karvalammi	Control	Aquatic plant
Scheuchzeria palustris	Karvalammi	Control	Aquatic plant
Sphagnum auriculatum	Karvalammi	Control	Aquatic plant
Sphagnum capillifolium	Karvalammi	Control	Aquatic plant
Sphagnum cuspidatum	Karvalammi	Control	Aquatic plant
Sphagnum magellanicum	Karvalammi	Control	Aquatic plant
Utricularia intermedia	Karvalammi	Control	Aquatic plant
Utricularia minor	Karvalammi	Control	Aquatic plant
Utricularia vulgaris	Karvalammi	Control	Aquatic plant
Vaccinium oxycoccos	Karvalammi	Control	Aquatic plant
Veronica scutellata	Karvalammi	Control	Aquatic plant
Agrostis canina	Kylokkaanjarvi	Control	Aquatic plant
Andromeda polifolia	Kylokkaanjarvi	Control	Aquatic plant
Calamagrostis arundinacea	Kylokkaanjarvi	Control	Aquatic plant
Calla palustris	Kylokkaanjarvi	Control	Aquatic plant
Carex lasiocarpa	Kylokkaanjarvi	Control	Aquatic plant
Carex rostrata	Kylokkaanjarvi	Control	Aquatic plant
Carex vaginata	Kylokkaanjarvi	Control	Aquatic plant
Drosera rotundifolia	Kylokkaanjarvi	Control	Aquatic plant
Epilobium palustre	Kylokkaanjarvi	Control	Aquatic plant
Eriophorum vaginatum	Kylokkaanjarvi	Control	Aquatic plant
Fontinalis antipyretica	Kylokkaanjarvi	Control	Aquatic plant
Galium palustre	Kylokkaanjarvi	Control	Aquatic plant
Lemna minor	Kylokkaanjarvi	Control	Aquatic plant
Lysimachia thyrsiflora	Kylokkaanjarvi	Control	Aquatic plant
Lysimachia vulgaris	Kylokkaanjarvi	Control	Aquatic plant
Menyanthes trifoliata	Kylokkaanjarvi	Control	Aquatic plant
Nuphar lutea	Kylokkaanjarvi	Control	Aquatic plant
Nymphaea alba	Kylokkaanjarvi	Control	Aquatic plant
Peucedanum palustre	Kylokkaanjarvi	Control	Aquatic plant
Phragmites australis	Kylokkaanjarvi	Control	Aquatic plant
Potentilla palustris	Kylokkaanjarvi	Control	Aquatic plant
Rhododendron tomentosum	Kylokkaanjarvi	Control	Aquatic plant
Salix cinerea	Kylokkaanjarvi	Control	Aquatic plant
Scutellaria galericulata	Kylokkaanjarvi	Control	Aquatic plant
Sphagnum auriculatum	Kylokkaanjarvi	Control	Aquatic plant
Vaccinium oxycoccos	Kylokkaanjarvi	Control	Aquatic plant
Vaccinium uliginosum	Kylokkaanjarvi	Control	Aquatic plant
Calamagrostis arundinacea	Likojarvi	Control	Aquatic plant
Calla palustris	Likojarvi	Control	Aquatic plant
Calliergonella cuspidata	Likojarvi	Control	Aquatic plant
Carex canescens	Likojarvi	Control	Aquatic plant
Carex echinata	Likojarvi	Control	Aquatic plant
Carex lasiocarpa	Likojarvi	Control	Aquatic plant
Carex limosa	Likojarvi	Control	Aquatic plant
Carex rostrata	Likojarvi	Control	Aquatic plant
Drepanocladus aduncus	Likojarvi	Control	Aquatic plant
Drosera rotundifolia	Likojarvi	Control	Aquatic plant
Epilobium palustre	Likojarvi	Control	Aquatic plant
Lysimachia thyrsiflora	Likojarvi	Control	Aquatic plant
Menyanthes trifoliata	Likojarvi	Control	Aquatic plant
Nuphar lutea	Likojarvi	Control	Aquatic plant
Nymphaea alba	Likojarvi	Control	Aquatic plant
Peucedanum palustre	Likojarvi	Control	Aquatic plant
Phragmites australis	Likojarvi	Control	Aquatic plant
Polytrichum commune	Likojarvi	Control	Aquatic plant
Potamogeton natans	Likojarvi	Control	Aquatic plant
Potentilla palustris	Likojarvi	Control	Aquatic plant
Rhododendron tomentosum	Likojarvi	Control	Aquatic plant
Salix cinerea	Likojarvi	Control	Aquatic plant
Sphagnum auriculatum	Likojarvi	Control	Aquatic plant
Utricularia minor	Likojarvi	Control	Aquatic plant
Vaccinium oxycoccos	Likojarvi	Control	Aquatic plant
Vaccinium uliginosum	Likojarvi	Control	Aquatic plant
Agrostis canina	Loytjarven	Beaver	Aquatic plant
Andromeda polifolia	Loytjarven	Beaver	Aquatic plant
Calamagrostis arundinacea	Loytjarven	Beaver	Aquatic plant
Calla palustris	Loytjarven	Beaver	Aquatic plant
Calliergonella cuspidata	Loytjarven	Beaver	Aquatic plant
Callitriche hamulata	Loytjarven	Beaver	Aquatic plant
Carex aquatilis	Loytjarven	Beaver	Aquatic plant
Carex lasiocarpa	Loytjarven	Beaver	Aquatic plant
Carex limosa	Loytjarven	Beaver	Aquatic plant
Carex pauciflora	Loytjarven	Beaver	Aquatic plant
Carex rostrata	Loytjarven	Beaver	Aquatic plant
Cicuta virosa	Loytjarven	Beaver	Aquatic plant
Drepanocladus aduncus	Loytjarven	Beaver	Aquatic plant
Drosera rotundifolia	Loytjarven	Beaver	Aquatic plant
Epilobium palustre	Loytjarven	Beaver	Aquatic plant
Eriophorum vaginatum	Loytjarven	Beaver	Aquatic plant
Galium palustre	Loytjarven	Beaver	Aquatic plant
Glyceria fluitans	Loytjarven	Beaver	Aquatic plant
Hippuris vulgaris	Loytjarven	Beaver	Aquatic plant
Lysimachia thyrsiflora	Loytjarven	Beaver	Aquatic plant
Menyanthes trifoliata	Loytjarven	Beaver	Aquatic plant
Peucedanum palustre	Loytjarven	Beaver	Aquatic plant
Phragmites australis	Loytjarven	Beaver	Aquatic plant
Potamogeton berchtoldii	Loytjarven	Beaver	Aquatic plant
Potamogeton obtusifolius	Loytjarven	Beaver	Aquatic plant
Potentilla palustris	Loytjarven	Beaver	Aquatic plant
Scutellaria galericulata	Loytjarven	Beaver	Aquatic plant
Sparganium glomeratum	Loytjarven	Beaver	Aquatic plant
Sphagnum auriculatum	Loytjarven	Beaver	Aquatic plant
Sphagnum capillifolium	Loytjarven	Beaver	Aquatic plant
Utricularia intermedia	Loytjarven	Beaver	Aquatic plant
Utricularia minor	Loytjarven	Beaver	Aquatic plant
Utricularia vulgaris	Loytjarven	Beaver	Aquatic plant
Vaccinium oxycoccos	Loytjarven	Beaver	Aquatic plant
Vaccinium uliginosum	Loytjarven	Beaver	Aquatic plant
Betula spp.	Downstream Ruuttanajarvi	Beaver	Aquatic plant
Calamagrostis arundinacea	Downstream Ruuttanajarvi	Beaver	Aquatic plant
Calamagrostis purpurea	Downstream Ruuttanajarvi	Beaver	Aquatic plant
Carex aquatilis	Downstream Ruuttanajarvi	Beaver	Aquatic plant
Carex lasiocarpa	Downstream Ruuttanajarvi	Beaver	Aquatic plant
Carex limosa	Downstream Ruuttanajarvi	Beaver	Aquatic plant
Carex rostrata	Downstream Ruuttanajarvi	Beaver	Aquatic plant
Cicuta virosa	Downstream Ruuttanajarvi	Beaver	Aquatic plant
Eleocharis quinqueflora	Downstream Ruuttanajarvi	Beaver	Aquatic plant
Epilobium palustre	Downstream Ruuttanajarvi	Beaver	Aquatic plant
Equisetum fluviatile	Downstream Ruuttanajarvi	Beaver	Aquatic plant
Galium palustre	Downstream Ruuttanajarvi	Beaver	Aquatic plant
Hippuris vulgaris	Downstream Ruuttanajarvi	Beaver	Aquatic plant
Lemna minor	Downstream Ruuttanajarvi	Beaver	Aquatic plant
Lysimachia thyrsiflora	Downstream Ruuttanajarvi	Beaver	Aquatic plant
Lysimachia vulgaris	Downstream Ruuttanajarvi	Beaver	Aquatic plant
Menyanthes trifoliata	Downstream Ruuttanajarvi	Beaver	Aquatic plant
Nuphar lutea	Downstream Ruuttanajarvi	Beaver	Aquatic plant
Peucedanum palustre	Downstream Ruuttanajarvi	Beaver	Aquatic plant
Phragmites australis	Downstream Ruuttanajarvi	Beaver	Aquatic plant
Potamogeton natans	Downstream Ruuttanajarvi	Beaver	Aquatic plant
Potentilla palustris	Downstream Ruuttanajarvi	Beaver	Aquatic plant
Rhododendron tomentosum	Downstream Ruuttanajarvi	Beaver	Aquatic plant
Rhynchospora alba	Downstream Ruuttanajarvi	Beaver	Aquatic plant
Salix aurita	Downstream Ruuttanajarvi	Beaver	Aquatic plant
Salix caprea	Downstream Ruuttanajarvi	Beaver	Aquatic plant
Salix cinerea	Downstream Ruuttanajarvi	Beaver	Aquatic plant
Scutellaria galericulata	Downstream Ruuttanajarvi	Beaver	Aquatic plant
Sparganium natans	Downstream Ruuttanajarvi	Beaver	Aquatic plant
Sphagnum auriculatum	Downstream Ruuttanajarvi	Beaver	Aquatic plant
Typha latifolia	Downstream Ruuttanajarvi	Beaver	Aquatic plant
Utricularia intermedia	Downstream Ruuttanajarvi	Beaver	Aquatic plant
Utricularia minor	Downstream Ruuttanajarvi	Beaver	Aquatic plant
Utricularia vulgaris	Downstream Ruuttanajarvi	Beaver	Aquatic plant
Vaccinium oxycoccos	Downstream Ruuttanajarvi	Beaver	Aquatic plant
Vaccinium uliginosum	Downstream Ruuttanajarvi	Beaver	Aquatic plant
Agrostis canina	Peikkoplotti	Beaver	Aquatic plant
Alnus incana	Peikkoplotti	Beaver	Aquatic plant
Alopecurus geniculatus	Peikkoplotti	Beaver	Aquatic plant
Bidens cernua	Peikkoplotti	Beaver	Aquatic plant
Calamagrostis arundinacea	Peikkoplotti	Beaver	Aquatic plant
Calamagrostis purpurea	Peikkoplotti	Beaver	Aquatic plant
Calla palustris	Peikkoplotti	Beaver	Aquatic plant
Calliergonella cuspidata	Peikkoplotti	Beaver	Aquatic plant
Callitriche hamulata	Peikkoplotti	Beaver	Aquatic plant
Callitriche stagnalis	Peikkoplotti	Beaver	Aquatic plant
Caltha palustris	Peikkoplotti	Beaver	Aquatic plant
Carex echinata	Peikkoplotti	Beaver	Aquatic plant
Carex leporina	Peikkoplotti	Beaver	Aquatic plant
Carex rostrata	Peikkoplotti	Beaver	Aquatic plant
Cirsium arvense	Peikkoplotti	Beaver	Aquatic plant
Deschampsia cespitosa	Peikkoplotti	Beaver	Aquatic plant
Epilobium palustre	Peikkoplotti	Beaver	Aquatic plant
Equisetum fluviatile	Peikkoplotti	Beaver	Aquatic plant
Galium palustre	Peikkoplotti	Beaver	Aquatic plant
Glyceria fluitans	Peikkoplotti	Beaver	Aquatic plant
Hippuris vulgaris	Peikkoplotti	Beaver	Aquatic plant
Holcus mollis	Peikkoplotti	Beaver	Aquatic plant
Juncus effusus	Peikkoplotti	Beaver	Aquatic plant
Juncus filiformis	Peikkoplotti	Beaver	Aquatic plant
Lemna minor	Peikkoplotti	Beaver	Aquatic plant
Menyanthes trifoliata	Peikkoplotti	Beaver	Aquatic plant
Potamogeton alpinus	Peikkoplotti	Beaver	Aquatic plant
Potamogeton berchtoldii	Peikkoplotti	Beaver	Aquatic plant
Potentilla palustris	Peikkoplotti	Beaver	Aquatic plant
Salix aurita	Peikkoplotti	Beaver	Aquatic plant
Scirpus sylvaticus	Peikkoplotti	Beaver	Aquatic plant
Sparganium emersum	Peikkoplotti	Beaver	Aquatic plant
Sparganium glomeratum	Peikkoplotti	Beaver	Aquatic plant
Sparganium natans	Peikkoplotti	Beaver	Aquatic plant
Sphagnum cuspidatum	Peikkoplotti	Beaver	Aquatic plant
Typha latifolia	Peikkoplotti	Beaver	Aquatic plant
Utricularia intermedia	Peikkoplotti	Beaver	Aquatic plant
Utricularia minor	Peikkoplotti	Beaver	Aquatic plant
Utricularia vulgaris	Peikkoplotti	Beaver	Aquatic plant
Agrostis canina	Rieskalammi	Control	Aquatic plant
Calamagrostis arundinacea	Rieskalammi	Control	Aquatic plant
Calamagrostis purpurea	Rieskalammi	Control	Aquatic plant
Calla palustris	Rieskalammi	Control	Aquatic plant
Carex canescens	Rieskalammi	Control	Aquatic plant
Carex lasiocarpa	Rieskalammi	Control	Aquatic plant
Carex rostrata	Rieskalammi	Control	Aquatic plant
Cicuta virosa	Rieskalammi	Control	Aquatic plant
Epilobium palustre	Rieskalammi	Control	Aquatic plant
Equisetum fluviatile	Rieskalammi	Control	Aquatic plant
Eriophorum angustifolium	Rieskalammi	Control	Aquatic plant
Galium palustre	Rieskalammi	Control	Aquatic plant
Lysimachia thyrsiflora	Rieskalammi	Control	Aquatic plant
Menyanthes trifoliata	Rieskalammi	Control	Aquatic plant
Peucedanum palustre	Rieskalammi	Control	Aquatic plant
Phragmites australis	Rieskalammi	Control	Aquatic plant
Potentilla palustris	Rieskalammi	Control	Aquatic plant
Salix aurita	Rieskalammi	Control	Aquatic plant
Salix cinerea	Rieskalammi	Control	Aquatic plant
Sphagnum auriculatum	Rieskalammi	Control	Aquatic plant
Sphagnum capillifolium	Rieskalammi	Control	Aquatic plant
Vaccinium oxycoccos	Rieskalammi	Control	Aquatic plant
Agrostis canina	Saarikonoja	Beaver	Aquatic plant
Alopecurus geniculatus	Saarikonoja	Beaver	Aquatic plant
Betula spp.	Saarikonoja	Beaver	Aquatic plant
Calamagrostis arundinacea	Saarikonoja	Beaver	Aquatic plant
Calla palustris	Saarikonoja	Beaver	Aquatic plant
Callitriche hamulata	Saarikonoja	Beaver	Aquatic plant
Callitriche stagnalis	Saarikonoja	Beaver	Aquatic plant
Caltha palustris	Saarikonoja	Beaver	Aquatic plant
Carex aquatilis	Saarikonoja	Beaver	Aquatic plant
Carex canescens	Saarikonoja	Beaver	Aquatic plant
Carex rostrata	Saarikonoja	Beaver	Aquatic plant
Cirsium palustre	Saarikonoja	Beaver	Aquatic plant
Deschampsia cespitosa	Saarikonoja	Beaver	Aquatic plant
Drepanocladus aduncus	Saarikonoja	Beaver	Aquatic plant
Epilobium montanum	Saarikonoja	Beaver	Aquatic plant
Epilobium palustre	Saarikonoja	Beaver	Aquatic plant
Equisetum fluviatile	Saarikonoja	Beaver	Aquatic plant
Eriophorum vaginatum	Saarikonoja	Beaver	Aquatic plant
Galium palustre	Saarikonoja	Beaver	Aquatic plant
Glyceria fluitans	Saarikonoja	Beaver	Aquatic plant
Hippuris vulgaris	Saarikonoja	Beaver	Aquatic plant
Juncus filiformis	Saarikonoja	Beaver	Aquatic plant
Lemna minor	Saarikonoja	Beaver	Aquatic plant
Lysimachia thyrsiflora	Saarikonoja	Beaver	Aquatic plant
Lythrum salicaria	Saarikonoja	Beaver	Aquatic plant
Potamogeton berchtoldii	Saarikonoja	Beaver	Aquatic plant
Potamogeton natans	Saarikonoja	Beaver	Aquatic plant
Potentilla palustris	Saarikonoja	Beaver	Aquatic plant
Salix aurita	Saarikonoja	Beaver	Aquatic plant
Scirpus sylvaticus	Saarikonoja	Beaver	Aquatic plant
Scutellaria galericulata	Saarikonoja	Beaver	Aquatic plant
Sparganium erectum agg.	Saarikonoja	Beaver	Aquatic plant
Sparganium glomeratum	Saarikonoja	Beaver	Aquatic plant
Sparganium natans	Saarikonoja	Beaver	Aquatic plant
Sphagnum auriculatum	Saarikonoja	Beaver	Aquatic plant
Typha latifolia	Saarikonoja	Beaver	Aquatic plant
Utricularia intermedia	Saarikonoja	Beaver	Aquatic plant
Utricularia minor	Saarikonoja	Beaver	Aquatic plant
Alisma plantago-aquatica	Saukonojan allas	Beaver	Aquatic plant
Calamagrostis arundinacea	Saukonojan allas	Beaver	Aquatic plant
Calamagrostis purpurea	Saukonojan allas	Beaver	Aquatic plant
Calla palustris	Saukonojan allas	Beaver	Aquatic plant
Caltha palustris	Saukonojan allas	Beaver	Aquatic plant
Carex echinata	Saukonojan allas	Beaver	Aquatic plant
Carex lasiocarpa	Saukonojan allas	Beaver	Aquatic plant
Carex nigra	Saukonojan allas	Beaver	Aquatic plant
Carex rostrata	Saukonojan allas	Beaver	Aquatic plant
Carex vesicaria	Saukonojan allas	Beaver	Aquatic plant
Cicuta virosa	Saukonojan allas	Beaver	Aquatic plant
Elodea canadensis	Saukonojan allas	Beaver	Aquatic plant
Equisetum fluviatile	Saukonojan allas	Beaver	Aquatic plant
Eriophorum angustifolium	Saukonojan allas	Beaver	Aquatic plant
Galium palustre	Saukonojan allas	Beaver	Aquatic plant
Glyceria fluitans	Saukonojan allas	Beaver	Aquatic plant
Hippuris vulgaris	Saukonojan allas	Beaver	Aquatic plant
Iris pseudacorus	Saukonojan allas	Beaver	Aquatic plant
Lysimachia thyrsiflora	Saukonojan allas	Beaver	Aquatic plant
Lysimachia vulgaris	Saukonojan allas	Beaver	Aquatic plant
Lythrum salicaria	Saukonojan allas	Beaver	Aquatic plant
Menyanthes trifoliata	Saukonojan allas	Beaver	Aquatic plant
Myosotis scorpioides	Saukonojan allas	Beaver	Aquatic plant
Myriophyllum alterniflorum	Saukonojan allas	Beaver	Aquatic plant
Nuphar lutea	Saukonojan allas	Beaver	Aquatic plant
Nymphaea alba	Saukonojan allas	Beaver	Aquatic plant
Peucedanum palustre	Saukonojan allas	Beaver	Aquatic plant
Phalaris arundinacea	Saukonojan allas	Beaver	Aquatic plant
Phragmites australis	Saukonojan allas	Beaver	Aquatic plant
Polytrichum commune	Saukonojan allas	Beaver	Aquatic plant
Potamogeton alpinus	Saukonojan allas	Beaver	Aquatic plant
Potentilla palustris	Saukonojan allas	Beaver	Aquatic plant
Salix caprea	Saukonojan allas	Beaver	Aquatic plant
Salix cinerea	Saukonojan allas	Beaver	Aquatic plant
Salix phylicifolia	Saukonojan allas	Beaver	Aquatic plant
Scirpus sylvaticus	Saukonojan allas	Beaver	Aquatic plant
Scutellaria galericulata	Saukonojan allas	Beaver	Aquatic plant
Sparganium erectum agg.	Saukonojan allas	Beaver	Aquatic plant
Sparganium glomeratum	Saukonojan allas	Beaver	Aquatic plant
Sphagnum cuspidatum	Saukonojan allas	Beaver	Aquatic plant
Typha latifolia	Saukonojan allas	Beaver	Aquatic plant
Utricularia intermedia	Saukonojan allas	Beaver	Aquatic plant
Utricularia vulgaris	Saukonojan allas	Beaver	Aquatic plant
Andromeda polifolia	Syrjanalunen	Control	Aquatic plant
Calluna vulgaris	Syrjanalunen	Control	Aquatic plant
Carex aquatilis	Syrjanalunen	Control	Aquatic plant
Carex canescens	Syrjanalunen	Control	Aquatic plant
Carex lasiocarpa	Syrjanalunen	Control	Aquatic plant
Carex limosa	Syrjanalunen	Control	Aquatic plant
Drosera rotundifolia	Syrjanalunen	Control	Aquatic plant
Menyanthes trifoliata	Syrjanalunen	Control	Aquatic plant
Myriophyllum alterniflorum	Syrjanalunen	Control	Aquatic plant
Nuphar lutea	Syrjanalunen	Control	Aquatic plant
Phragmites australis	Syrjanalunen	Control	Aquatic plant
Potamogeton natans	Syrjanalunen	Control	Aquatic plant
Rhododendron tomentosum	Syrjanalunen	Control	Aquatic plant
Rhynchospora alba	Syrjanalunen	Control	Aquatic plant
Sparganium natans	Syrjanalunen	Control	Aquatic plant
Sphagnum capillifolium	Syrjanalunen	Control	Aquatic plant
Utricularia minor	Syrjanalunen	Control	Aquatic plant
Vaccinium oxycoccos	Syrjanalunen	Control	Aquatic plant
Vaccinium uliginosum	Syrjanalunen	Control	Aquatic plant
Agrostis stolonifera	Soitimenkorven tekoallas	Beaver	Aquatic plant
Alisma plantago-aquatica	Soitimenkorven tekoallas	Beaver	Aquatic plant
Alopecurus geniculatus	Soitimenkorven tekoallas	Beaver	Aquatic plant
Bidens cernua	Soitimenkorven tekoallas	Beaver	Aquatic plant
Calamagrostis arundinacea	Soitimenkorven tekoallas	Beaver	Aquatic plant
Calla palustris	Soitimenkorven tekoallas	Beaver	Aquatic plant
Calliergonella cuspidata	Soitimenkorven tekoallas	Beaver	Aquatic plant
Callitriche stagnalis	Soitimenkorven tekoallas	Beaver	Aquatic plant
Carex canescens	Soitimenkorven tekoallas	Beaver	Aquatic plant
Carex lasiocarpa	Soitimenkorven tekoallas	Beaver	Aquatic plant
Carex leporina	Soitimenkorven tekoallas	Beaver	Aquatic plant
Carex rostrata	Soitimenkorven tekoallas	Beaver	Aquatic plant
Carex vesicaria	Soitimenkorven tekoallas	Beaver	Aquatic plant
Cicuta virosa	Soitimenkorven tekoallas	Beaver	Aquatic plant
Drepanocladus aduncus	Soitimenkorven tekoallas	Beaver	Aquatic plant
Epilobium montanum	Soitimenkorven tekoallas	Beaver	Aquatic plant
Epilobium palustre	Soitimenkorven tekoallas	Beaver	Aquatic plant
Equisetum fluviatile	Soitimenkorven tekoallas	Beaver	Aquatic plant
Galium palustre	Soitimenkorven tekoallas	Beaver	Aquatic plant
Glyceria fluitans	Soitimenkorven tekoallas	Beaver	Aquatic plant
Hippuris vulgaris	Soitimenkorven tekoallas	Beaver	Aquatic plant
Juncus effusus	Soitimenkorven tekoallas	Beaver	Aquatic plant
Juncus filiformis	Soitimenkorven tekoallas	Beaver	Aquatic plant
Lemna minor	Soitimenkorven tekoallas	Beaver	Aquatic plant
Lysimachia thyrsiflora	Soitimenkorven tekoallas	Beaver	Aquatic plant
Persicaria amphibia	Soitimenkorven tekoallas	Beaver	Aquatic plant
Peucedanum palustre	Soitimenkorven tekoallas	Beaver	Aquatic plant
Phalaris arundinacea	Soitimenkorven tekoallas	Beaver	Aquatic plant
Potamogeton berchtoldii	Soitimenkorven tekoallas	Beaver	Aquatic plant
Potentilla palustris	Soitimenkorven tekoallas	Beaver	Aquatic plant
Salix cinerea	Soitimenkorven tekoallas	Beaver	Aquatic plant
Salix myrsinifolia	Soitimenkorven tekoallas	Beaver	Aquatic plant
Sparganium erectum agg.	Soitimenkorven tekoallas	Beaver	Aquatic plant
Sparganium glomeratum	Soitimenkorven tekoallas	Beaver	Aquatic plant
Sphagnum auriculatum	Soitimenkorven tekoallas	Beaver	Aquatic plant
Typha latifolia	Soitimenkorven tekoallas	Beaver	Aquatic plant
Utricularia vulgaris	Soitimenkorven tekoallas	Beaver	Aquatic plant
Agrostis canina	Tevajarvet	Control	Aquatic plant
Andromeda polifolia	Tevajarvet	Control	Aquatic plant
Betula spp.	Tevajarvet	Control	Aquatic plant
Calamagrostis arundinacea	Tevajarvet	Control	Aquatic plant
Calla palustris	Tevajarvet	Control	Aquatic plant
Carex lasiocarpa	Tevajarvet	Control	Aquatic plant
Carex limosa	Tevajarvet	Control	Aquatic plant
Carex rostrata	Tevajarvet	Control	Aquatic plant
Drosera anglica	Tevajarvet	Control	Aquatic plant
Drosera rotundifolia	Tevajarvet	Control	Aquatic plant
Epilobium palustre	Tevajarvet	Control	Aquatic plant
Eriophorum vaginatum	Tevajarvet	Control	Aquatic plant
Lysimachia thyrsiflora	Tevajarvet	Control	Aquatic plant
Menyanthes trifoliata	Tevajarvet	Control	Aquatic plant
Pedicularis palustris	Tevajarvet	Control	Aquatic plant
Peucedanum palustre	Tevajarvet	Control	Aquatic plant
Phragmites australis	Tevajarvet	Control	Aquatic plant
Potentilla palustris	Tevajarvet	Control	Aquatic plant
Rhododendron tomentosum	Tevajarvet	Control	Aquatic plant
Rhynchospora alba	Tevajarvet	Control	Aquatic plant
Scheuchzeria palustris	Tevajarvet	Control	Aquatic plant
Sphagnum auriculatum	Tevajarvet	Control	Aquatic plant
Sphagnum capillifolium	Tevajarvet	Control	Aquatic plant
Utricularia intermedia	Tevajarvet	Control	Aquatic plant
Utricularia vulgaris	Tevajarvet	Control	Aquatic plant
Vaccinium oxycoccos	Tevajarvet	Control	Aquatic plant
Andromeda polifolia	Ylinen Mustajarvi	Control	Aquatic plant
Calla palustris	Ylinen Mustajarvi	Control	Aquatic plant
Carex canescens	Ylinen Mustajarvi	Control	Aquatic plant
Carex lasiocarpa	Ylinen Mustajarvi	Control	Aquatic plant
Carex limosa	Ylinen Mustajarvi	Control	Aquatic plant
Carex rostrata	Ylinen Mustajarvi	Control	Aquatic plant
Cicuta virosa	Ylinen Mustajarvi	Control	Aquatic plant
Drosera anglica	Ylinen Mustajarvi	Control	Aquatic plant
Empetrum nigrum	Ylinen Mustajarvi	Control	Aquatic plant
Eriophorum vaginatum	Ylinen Mustajarvi	Control	Aquatic plant
Lysimachia thyrsiflora	Ylinen Mustajarvi	Control	Aquatic plant
Menyanthes trifoliata	Ylinen Mustajarvi	Control	Aquatic plant
Nuphar lutea	Ylinen Mustajarvi	Control	Aquatic plant
Nymphaea alba	Ylinen Mustajarvi	Control	Aquatic plant
Pedicularis palustris	Ylinen Mustajarvi	Control	Aquatic plant
Peucedanum palustre	Ylinen Mustajarvi	Control	Aquatic plant
Phragmites australis	Ylinen Mustajarvi	Control	Aquatic plant
Potamogeton natans	Ylinen Mustajarvi	Control	Aquatic plant
Potentilla palustris	Ylinen Mustajarvi	Control	Aquatic plant
Rhododendron tomentosum	Ylinen Mustajarvi	Control	Aquatic plant
Rhynchospora alba	Ylinen Mustajarvi	Control	Aquatic plant
Rubus chamaemorus	Ylinen Mustajarvi	Control	Aquatic plant
Salix cinerea	Ylinen Mustajarvi	Control	Aquatic plant
Scheuchzeria palustris	Ylinen Mustajarvi	Control	Aquatic plant
Scutellaria galericulata	Ylinen Mustajarvi	Control	Aquatic plant
Sparganium natans	Ylinen Mustajarvi	Control	Aquatic plant
Sphagnum auriculatum	Ylinen Mustajarvi	Control	Aquatic plant
Sphagnum capillifolium	Ylinen Mustajarvi	Control	Aquatic plant
Sphagnum cuspidatum	Ylinen Mustajarvi	Control	Aquatic plant
Utricularia minor	Ylinen Mustajarvi	Control	Aquatic plant
Vaccinium oxycoccos	Ylinen Mustajarvi	Control	Aquatic plant
Acilius canaliculatus	Alaskaivetunjarvet	Control	Beetle
Acilius sulcatus	Alaskaivetunjarvet	Control	Beetle
Bidessus grossepunctatus	Alaskaivetunjarvet	Control	Beetle
Dytiscus marginalis	Alaskaivetunjarvet	Control	Beetle
Enochrus affinis	Alaskaivetunjarvet	Control	Beetle
Enochrus ochropterus	Alaskaivetunjarvet	Control	Beetle
Graphoderus cinereus	Alaskaivetunjarvet	Control	Beetle
Graphoderus zonatus verrucifer	Alaskaivetunjarvet	Control	Beetle
Graptodytes granularis	Alaskaivetunjarvet	Control	Beetle
Graptodytes pictus	Alaskaivetunjarvet	Control	Beetle
Haliplus ruficollis	Alaskaivetunjarvet	Control	Beetle
Hydaticus seminiger	Alaskaivetunjarvet	Control	Beetle
Hydrochus brevis	Alaskaivetunjarvet	Control	Beetle
Hydroporus dorsalis s s	Alaskaivetunjarvet	Control	Beetle
Hydroporus erythrocephalus	Alaskaivetunjarvet	Control	Beetle
Hydroporus rufifrons	Alaskaivetunjarvet	Control	Beetle
Hydroporus striola	Alaskaivetunjarvet	Control	Beetle
Hydroporus tristis	Alaskaivetunjarvet	Control	Beetle
Hydroporus umbrosus	Alaskaivetunjarvet	Control	Beetle
Ilybius aenescens	Alaskaivetunjarvet	Control	Beetle
Ilybius ater	Alaskaivetunjarvet	Control	Beetle
Ilybius guttiger	Alaskaivetunjarvet	Control	Beetle
Ilybius quadriguttatus	Alaskaivetunjarvet	Control	Beetle
Limnebius parvulus	Alaskaivetunjarvet	Control	Beetle
Porhydrus lineatus	Alaskaivetunjarvet	Control	Beetle
Rhantus exsoletus	Alaskaivetunjarvet	Control	Beetle
Acilius canaliculatus	Alin Mustajarvi	Control	Beetle
Anacaena lutescens	Alin Mustajarvi	Control	Beetle
Aphthona nonstriata	Alin Mustajarvi	Control	Beetle
Clemnius decoratus	Alin Mustajarvi	Control	Beetle
Contacyphon kongsbergensis	Alin Mustajarvi	Control	Beetle
Enochrus affinis	Alin Mustajarvi	Control	Beetle
Enochrus coarctatus	Alin Mustajarvi	Control	Beetle
Enochrus ochropterus	Alin Mustajarvi	Control	Beetle
Galerucella nymphaeae/sagittariae	Alin Mustajarvi	Control	Beetle
Haliplus fulvus	Alin Mustajarvi	Control	Beetle
Haliplus ruficollis	Alin Mustajarvi	Control	Beetle
Hydroporus angustatus	Alin Mustajarvi	Control	Beetle
Hydroporus neglectus	Alin Mustajarvi	Control	Beetle
Hydroporus obscurus	Alin Mustajarvi	Control	Beetle
Hydroporus striola	Alin Mustajarvi	Control	Beetle
Hydroporus tristis	Alin Mustajarvi	Control	Beetle
Ilybius erichsoni	Alin Mustajarvi	Control	Beetle
Noterus crassicornis	Alin Mustajarvi	Control	Beetle
Porhydrus lineatus	Alin Mustajarvi	Control	Beetle
Acilius canaliculatus	Peikkoplotti 2	Beaver	Beetle
Agabus paludosus	Peikkoplotti 2	Beaver	Beetle
Haliplus heydeni	Peikkoplotti 2	Beaver	Beetle
Haliplus ruficollis	Peikkoplotti 2	Beaver	Beetle
Helophorus brevipalpis	Peikkoplotti 2	Beaver	Beetle
Hydaticus seminiger	Peikkoplotti 2	Beaver	Beetle
Hydroporus erythrocephalus	Peikkoplotti 2	Beaver	Beetle
Hydroporus incognitus	Peikkoplotti 2	Beaver	Beetle
Hydroporus palustris	Peikkoplotti 2	Beaver	Beetle
Hydroporus tristis	Peikkoplotti 2	Beaver	Beetle
Hydroporus umbrosus	Peikkoplotti 2	Beaver	Beetle
Hygrotus inaequalis	Peikkoplotti 2	Beaver	Beetle
Ilybius erichsoni	Peikkoplotti 2	Beaver	Beetle
Ilybius fuliginosus	Peikkoplotti 2	Beaver	Beetle
Ilybius guttiger	Peikkoplotti 2	Beaver	Beetle
Ilybius quadriguttatus	Peikkoplotti 2	Beaver	Beetle
Phaedon armoraciae	Peikkoplotti 2	Beaver	Beetle
Psyllobora vigintiduopunctata	Peikkoplotti 2	Beaver	Beetle
Rhantus exsoletus	Peikkoplotti 2	Beaver	Beetle
Acilius canaliculatus	Hauki beaver	Beaver	Beetle
Agabus serricornis	Hauki beaver	Beaver	Beetle
Agabus sturmii	Hauki beaver	Beaver	Beetle
Anacaena lutescens	Hauki beaver	Beaver	Beetle
Galerucella nymphaeae/sagittariae	Hauki beaver	Beaver	Beetle
Haliplus ruficollis	Hauki beaver	Beaver	Beetle
Helochares obscurus	Hauki beaver	Beaver	Beetle
Hydrobius fuscipes s s	Hauki beaver	Beaver	Beetle
Hydroporus dorsalis s s	Hauki beaver	Beaver	Beetle
Hydroporus erythrocephalus	Hauki beaver	Beaver	Beetle
Hyphydrus ovatus	Hauki beaver	Beaver	Beetle
Ilybius ater	Hauki beaver	Beaver	Beetle
Ilybius guttiger	Hauki beaver	Beaver	Beetle
Psyllobora vigintiduopunctata	Hauki beaver	Beaver	Beetle
Rhantus exsoletus	Hauki beaver	Beaver	Beetle
Acilius canaliculatus	Huhmari 2	Beaver	Beetle
Agabus congener	Huhmari 2	Beaver	Beetle
Anacaena lutescens	Huhmari 2	Beaver	Beetle
Cercyon convexiusculus	Huhmari 2	Beaver	Beetle
Enochrus affinis	Huhmari 2	Beaver	Beetle
Enochrus ochropterus	Huhmari 2	Beaver	Beetle
Galerucella nymphaeae/sagittariae	Huhmari 2	Beaver	Beetle
Haliplus heydeni	Huhmari 2	Beaver	Beetle
Haliplus ruficollis	Huhmari 2	Beaver	Beetle
Hydroporus incognitus	Huhmari 2	Beaver	Beetle
Hydroporus striola	Huhmari 2	Beaver	Beetle
Hydroporus tristis	Huhmari 2	Beaver	Beetle
Hygrotus inaequalis	Huhmari 2	Beaver	Beetle
Hyphydrus ovatus	Huhmari 2	Beaver	Beetle
Ilybius aenescens	Huhmari 2	Beaver	Beetle
Ilybius erichsoni	Huhmari 2	Beaver	Beetle
Ilybius guttiger	Huhmari 2	Beaver	Beetle
Ilybius quadriguttatus	Huhmari 2	Beaver	Beetle
Noterus crassicornis	Huhmari 2	Beaver	Beetle
Rhantus suturalis	Huhmari 2	Beaver	Beetle
Agabus paludosus	Karvalammi	Control	Beetle
Agabus sturmii	Karvalammi	Control	Beetle
Anacaena lutescens	Karvalammi	Control	Beetle
Contacyphon kongsbergensis	Karvalammi	Control	Beetle
Contacyphon variabilis	Karvalammi	Control	Beetle
Enochrus affinis	Karvalammi	Control	Beetle
Enochrus coarctatus	Karvalammi	Control	Beetle
Enochrus ochropterus	Karvalammi	Control	Beetle
Haliplus ruficollis	Karvalammi	Control	Beetle
Hydaticus seminiger	Karvalammi	Control	Beetle
Hydroporus erythrocephalus	Karvalammi	Control	Beetle
Hydroporus incognitus	Karvalammi	Control	Beetle
Hydroporus neglectus	Karvalammi	Control	Beetle
Hydroporus palustris	Karvalammi	Control	Beetle
Hydroporus scalesianus	Karvalammi	Control	Beetle
Hydroporus striola	Karvalammi	Control	Beetle
Hydroporus tristis	Karvalammi	Control	Beetle
Hydroporus umbrosus	Karvalammi	Control	Beetle
Hygrotus impressopunctatus	Karvalammi	Control	Beetle
Ilybius guttiger	Karvalammi	Control	Beetle
Ilybius quadriguttatus	Karvalammi	Control	Beetle
Nartus grapii	Karvalammi	Control	Beetle
Psyllobora vigintiduopunctata	Karvalammi	Control	Beetle
Acilius canaliculatus	Kylokkaanjarvi	Control	Beetle
Agabus sturmii	Kylokkaanjarvi	Control	Beetle
Anacaena lutescens	Kylokkaanjarvi	Control	Beetle
Enochrus coarctatus	Kylokkaanjarvi	Control	Beetle
Galerucella nymphaeae/sagittariae	Kylokkaanjarvi	Control	Beetle
Gyrinus opacus	Kylokkaanjarvi	Control	Beetle
Haliplus ruficollis	Kylokkaanjarvi	Control	Beetle
Hydaticus seminiger	Kylokkaanjarvi	Control	Beetle
Hydroporus incognitus	Kylokkaanjarvi	Control	Beetle
Hydroporus palustris	Kylokkaanjarvi	Control	Beetle
Hydroporus tristis	Kylokkaanjarvi	Control	Beetle
Hydroporus umbrosus	Kylokkaanjarvi	Control	Beetle
Ilybius fenestratus	Kylokkaanjarvi	Control	Beetle
Ilybius guttiger	Kylokkaanjarvi	Control	Beetle
Ilybius quadriguttatus	Kylokkaanjarvi	Control	Beetle
Rhantus exsoletus	Kylokkaanjarvi	Control	Beetle
Acilius canaliculatus	Likojarvi	Control	Beetle
Agabus congener	Likojarvi	Control	Beetle
Colymbetes paykulli	Likojarvi	Control	Beetle
Enochrus affinis	Likojarvi	Control	Beetle
Enochrus coarctatus	Likojarvi	Control	Beetle
Galerucella nymphaeae/sagittariae	Likojarvi	Control	Beetle
Hydroporus incognitus	Likojarvi	Control	Beetle
Hydroporus neglectus	Likojarvi	Control	Beetle
Hydroporus obscurus	Likojarvi	Control	Beetle
Hydroporus striola	Likojarvi	Control	Beetle
Hydroporus tristis	Likojarvi	Control	Beetle
Hydroporus umbrosus	Likojarvi	Control	Beetle
Ilybius erichsoni	Likojarvi	Control	Beetle
Noterus crassicornis	Likojarvi	Control	Beetle
Acilius canaliculatus	Loytjarven	Beaver	Beetle
Agabus sturmii	Loytjarven	Beaver	Beetle
Anacaena lutescens	Loytjarven	Beaver	Beetle
Clemnius decoratus	Loytjarven	Beaver	Beetle
Contacyphon pubescens	Loytjarven	Beaver	Beetle
Dytiscus latissimus	Loytjarven	Beaver	Beetle
Enochrus affinis	Loytjarven	Beaver	Beetle
Enochrus coarctatus	Loytjarven	Beaver	Beetle
Enochrus ochropterus	Loytjarven	Beaver	Beetle
Graphoderus bilineatus	Loytjarven	Beaver	Beetle
Gyrinus marinus	Loytjarven	Beaver	Beetle
Haliplus ruficollis	Loytjarven	Beaver	Beetle
Hippodamia tredecimpunctata	Loytjarven	Beaver	Beetle
Hydaticus seminiger	Loytjarven	Beaver	Beetle
Hydroporus angustatus	Loytjarven	Beaver	Beetle
Hydroporus dorsalis s s	Loytjarven	Beaver	Beetle
Hydroporus erythrocephalus	Loytjarven	Beaver	Beetle
Hydroporus obscurus	Loytjarven	Beaver	Beetle
Hydroporus umbrosus	Loytjarven	Beaver	Beetle
Hygrotus inaequalis	Loytjarven	Beaver	Beetle
Hyphydrus ovatus	Loytjarven	Beaver	Beetle
Ilybius fenestratus	Loytjarven	Beaver	Beetle
Ilybius guttiger	Loytjarven	Beaver	Beetle
Laccornis oblongus	Loytjarven	Beaver	Beetle
Nartus grapii	Loytjarven	Beaver	Beetle
Noterus crassicornis	Loytjarven	Beaver	Beetle
Psyllobora vigintiduopunctata	Loytjarven	Beaver	Beetle
Rhantus exsoletus	Loytjarven	Beaver	Beetle
Rhantus suturalis	Loytjarven	Beaver	Beetle
Acilius canaliculatus	Downstream Ruuttanajarvi	Beaver	Beetle
Enochrus coarctatus	Downstream Ruuttanajarvi	Beaver	Beetle
Graptodytes pictus	Downstream Ruuttanajarvi	Beaver	Beetle
Haliplus ruficollis	Downstream Ruuttanajarvi	Beaver	Beetle
Hydroporus tristis	Downstream Ruuttanajarvi	Beaver	Beetle
Hydroporus umbrosus	Downstream Ruuttanajarvi	Beaver	Beetle
Hygrotus inaequalis	Downstream Ruuttanajarvi	Beaver	Beetle
Hyphydrus ovatus	Downstream Ruuttanajarvi	Beaver	Beetle
Ilybius erichsoni	Downstream Ruuttanajarvi	Beaver	Beetle
Ilybius fenestratus	Downstream Ruuttanajarvi	Beaver	Beetle
Ilybius guttiger	Downstream Ruuttanajarvi	Beaver	Beetle
Ilybius quadriguttatus	Downstream Ruuttanajarvi	Beaver	Beetle
Limnebius parvulus	Downstream Ruuttanajarvi	Beaver	Beetle
Noterus crassicornis	Downstream Ruuttanajarvi	Beaver	Beetle
Phaedon armoraciae	Downstream Ruuttanajarvi	Beaver	Beetle
Porhydrus lineatus	Downstream Ruuttanajarvi	Beaver	Beetle
Rhantus exsoletus	Downstream Ruuttanajarvi	Beaver	Beetle
Agabus serricornis	Peikkoplotti	Beaver	Beetle
Agabus sturmii	Peikkoplotti	Beaver	Beetle
Enochrus affinis	Peikkoplotti	Beaver	Beetle
Enochrus coarctatus	Peikkoplotti	Beaver	Beetle
Haliplus fulvus	Peikkoplotti	Beaver	Beetle
Haliplus ruficollis	Peikkoplotti	Beaver	Beetle
Hydaticus seminiger	Peikkoplotti	Beaver	Beetle
Hydroporus dorsalis s s	Peikkoplotti	Beaver	Beetle
Hydroporus erythrocephalus	Peikkoplotti	Beaver	Beetle
Hydroporus incognitus	Peikkoplotti	Beaver	Beetle
Hydroporus palustris	Peikkoplotti	Beaver	Beetle
Hydroporus umbrosus	Peikkoplotti	Beaver	Beetle
Hygrotus impressopunctatus	Peikkoplotti	Beaver	Beetle
Hygrotus inaequalis	Peikkoplotti	Beaver	Beetle
Hyphydrus ovatus	Peikkoplotti	Beaver	Beetle
Ilybius ater	Peikkoplotti	Beaver	Beetle
Ilybius fuliginosus	Peikkoplotti	Beaver	Beetle
Ilybius guttiger	Peikkoplotti	Beaver	Beetle
Ilybius quadriguttatus	Peikkoplotti	Beaver	Beetle
Rhantus exsoletus	Peikkoplotti	Beaver	Beetle
Acilius sulcatus	Rieskalammi	Control	Beetle
Coelostoma orbiculare	Rieskalammi	Control	Beetle
Contacyphon kongsbergensis	Rieskalammi	Control	Beetle
Enochrus coarctatus	Rieskalammi	Control	Beetle
Graphoderus zonatus verrucifer	Rieskalammi	Control	Beetle
Helochares obscurus	Rieskalammi	Control	Beetle
Helophorus brevipalpis	Rieskalammi	Control	Beetle
Hydaticus seminiger	Rieskalammi	Control	Beetle
Hydroporus scalesianus	Rieskalammi	Control	Beetle
Hydroporus tristis	Rieskalammi	Control	Beetle
Hydroporus umbrosus	Rieskalammi	Control	Beetle
Hyphydrus ovatus	Rieskalammi	Control	Beetle
Ilybius erichsoni	Rieskalammi	Control	Beetle
Ilybius guttiger	Rieskalammi	Control	Beetle
Noterus crassicornis	Rieskalammi	Control	Beetle
Psyllobora vigintiduopunctata	Rieskalammi	Control	Beetle
Agabus serricornis	Saarikonoja	Beaver	Beetle
Anacaena lutescens	Saarikonoja	Beaver	Beetle
Cymbiodyta marginella	Saarikonoja	Beaver	Beetle
Graptodytes pictus	Saarikonoja	Beaver	Beetle
Haliplus ruficollis	Saarikonoja	Beaver	Beetle
Hydaticus seminiger	Saarikonoja	Beaver	Beetle
Hydroporus angustatus	Saarikonoja	Beaver	Beetle
Hydroporus dorsalis s s	Saarikonoja	Beaver	Beetle
Hydroporus erythrocephalus	Saarikonoja	Beaver	Beetle
Hydroporus incognitus	Saarikonoja	Beaver	Beetle
Hydroporus palustris	Saarikonoja	Beaver	Beetle
Hydroporus striola	Saarikonoja	Beaver	Beetle
Hydroporus tristis	Saarikonoja	Beaver	Beetle
Hydroporus umbrosus	Saarikonoja	Beaver	Beetle
Ilybius ater	Saarikonoja	Beaver	Beetle
Ilybius guttiger	Saarikonoja	Beaver	Beetle
Ilybius quadriguttatus	Saarikonoja	Beaver	Beetle
Phaedon armoraciae	Saarikonoja	Beaver	Beetle
Acilius canaliculatus	Saukonojan allas	Beaver	Beetle
Agabus serricornis	Saukonojan allas	Beaver	Beetle
Contacyphon pubescens	Saukonojan allas	Beaver	Beetle
Enochrus coarctatus	Saukonojan allas	Beaver	Beetle
Galerucella nymphaeae/sagittariae	Saukonojan allas	Beaver	Beetle
Graptodytes pictus	Saukonojan allas	Beaver	Beetle
Gyrinus minutus	Saukonojan allas	Beaver	Beetle
Hydroporus umbrosus	Saukonojan allas	Beaver	Beetle
Ilybius ater	Saukonojan allas	Beaver	Beetle
Porhydrus lineatus	Saukonojan allas	Beaver	Beetle
Psyllobora vigintiduopunctata	Saukonojan allas	Beaver	Beetle
Rhantus exsoletus	Saukonojan allas	Beaver	Beetle
Acilius canaliculatus	Syrjanalunen	Control	Beetle
Anacaena lutescens	Syrjanalunen	Control	Beetle
Contacyphon coarctatus	Syrjanalunen	Control	Beetle
Dytiscus marginalis	Syrjanalunen	Control	Beetle
Enochrus affinis	Syrjanalunen	Control	Beetle
Enochrus coarctatus	Syrjanalunen	Control	Beetle
Enochrus ochropterus	Syrjanalunen	Control	Beetle
Enochrus quadripunctatus	Syrjanalunen	Control	Beetle
Hydroporus incognitus	Syrjanalunen	Control	Beetle
Hydroporus tristis	Syrjanalunen	Control	Beetle
Hyphydrus ovatus	Syrjanalunen	Control	Beetle
Ilybius aenescens	Syrjanalunen	Control	Beetle
Ilybius erichsoni	Syrjanalunen	Control	Beetle
Ilybius guttiger	Syrjanalunen	Control	Beetle
Ilybius subtilis	Syrjanalunen	Control	Beetle
Laccobius bipunctatus	Syrjanalunen	Control	Beetle
Rhantus exsoletus	Syrjanalunen	Control	Beetle
Rhantus suturalis	Syrjanalunen	Control	Beetle
Anacaena lutescens	Soitimenkorven tekoallas	Beaver	Beetle
Cymbiodyta marginella	Soitimenkorven tekoallas	Beaver	Beetle
Dytiscus latissimus	Soitimenkorven tekoallas	Beaver	Beetle
Enochrus affinis	Soitimenkorven tekoallas	Beaver	Beetle
Enochrus coarctatus	Soitimenkorven tekoallas	Beaver	Beetle
Enochrus ochropterus	Soitimenkorven tekoallas	Beaver	Beetle
Galerucella nymphaeae/sagittariae	Soitimenkorven tekoallas	Beaver	Beetle
Graphoderus cinereus	Soitimenkorven tekoallas	Beaver	Beetle
Gyrinus substriatus	Soitimenkorven tekoallas	Beaver	Beetle
Haliplus heydeni	Soitimenkorven tekoallas	Beaver	Beetle
Haliplus ruficollis	Soitimenkorven tekoallas	Beaver	Beetle
Hydaticus seminiger	Soitimenkorven tekoallas	Beaver	Beetle
Hydrobius fuscipes s s	Soitimenkorven tekoallas	Beaver	Beetle
Hydroporus dorsalis s s	Soitimenkorven tekoallas	Beaver	Beetle
Hydroporus erythrocephalus	Soitimenkorven tekoallas	Beaver	Beetle
Hydroporus palustris	Soitimenkorven tekoallas	Beaver	Beetle
Hydroporus tristis	Soitimenkorven tekoallas	Beaver	Beetle
Hydroporus umbrosus	Soitimenkorven tekoallas	Beaver	Beetle
Hygrotus inaequalis	Soitimenkorven tekoallas	Beaver	Beetle
Hyphydrus ovatus	Soitimenkorven tekoallas	Beaver	Beetle
Ilybius ater	Soitimenkorven tekoallas	Beaver	Beetle
Ilybius crassus	Soitimenkorven tekoallas	Beaver	Beetle
Ilybius erichsoni	Soitimenkorven tekoallas	Beaver	Beetle
Ilybius guttiger	Soitimenkorven tekoallas	Beaver	Beetle
Ilybius quadriguttatus	Soitimenkorven tekoallas	Beaver	Beetle
Nartus grapii	Soitimenkorven tekoallas	Beaver	Beetle
Noterus crassicornis	Soitimenkorven tekoallas	Beaver	Beetle
Porhydrus lineatus	Soitimenkorven tekoallas	Beaver	Beetle
Psyllobora vigintiduopunctata	Soitimenkorven tekoallas	Beaver	Beetle
Rhantus exsoletus	Soitimenkorven tekoallas	Beaver	Beetle
Anacaena lutescens	Tevajarvet	Control	Beetle
Contacyphon kongsbergensis	Tevajarvet	Control	Beetle
Contacyphon variabilis	Tevajarvet	Control	Beetle
Dytiscus circumcinctus	Tevajarvet	Control	Beetle
Enochrus affinis	Tevajarvet	Control	Beetle
Enochrus coarctatus	Tevajarvet	Control	Beetle
Enochrus ochropterus	Tevajarvet	Control	Beetle
Enochrus quadripunctatus	Tevajarvet	Control	Beetle
Helochares obscurus	Tevajarvet	Control	Beetle
Hydroporus erythrocephalus	Tevajarvet	Control	Beetle
Hydroporus incognitus	Tevajarvet	Control	Beetle
Hydroporus neglectus	Tevajarvet	Control	Beetle
Hydroporus obscurus	Tevajarvet	Control	Beetle
Hydroporus tristis	Tevajarvet	Control	Beetle
Hydroporus umbrosus	Tevajarvet	Control	Beetle
Hygrotus inaequalis	Tevajarvet	Control	Beetle
Ilybius aenescens	Tevajarvet	Control	Beetle
Ilybius guttiger	Tevajarvet	Control	Beetle
Noterus crassicornis	Tevajarvet	Control	Beetle
Psyllobora vigintiduopunctata	Tevajarvet	Control	Beetle
Acilius canaliculatus	Ylinen Mustajarvi	Control	Beetle
Agabus bipustulatus	Ylinen Mustajarvi	Control	Beetle
Anacaena lutescens	Ylinen Mustajarvi	Control	Beetle
Clemnius decoratus	Ylinen Mustajarvi	Control	Beetle
Colymbetes paykulli	Ylinen Mustajarvi	Control	Beetle
Contacyphon kongsbergensis	Ylinen Mustajarvi	Control	Beetle
Enochrus affinis	Ylinen Mustajarvi	Control	Beetle
Enochrus coarctatus	Ylinen Mustajarvi	Control	Beetle
Enochrus ochropterus	Ylinen Mustajarvi	Control	Beetle
Galerucella nymphaeae/sagittariae	Ylinen Mustajarvi	Control	Beetle
Haliplus fulvus	Ylinen Mustajarvi	Control	Beetle
Haliplus ruficollis	Ylinen Mustajarvi	Control	Beetle
Hydroporus incognitus	Ylinen Mustajarvi	Control	Beetle
Hydroporus neglectus	Ylinen Mustajarvi	Control	Beetle
Hydroporus scalesianus	Ylinen Mustajarvi	Control	Beetle
Hydroporus striola	Ylinen Mustajarvi	Control	Beetle
Hydroporus tristis	Ylinen Mustajarvi	Control	Beetle
Hydroporus umbrosus	Ylinen Mustajarvi	Control	Beetle
Hygrotus inaequalis	Ylinen Mustajarvi	Control	Beetle
Ilybius crassus	Ylinen Mustajarvi	Control	Beetle
Ilybius guttiger	Ylinen Mustajarvi	Control	Beetle
Ilybius quadriguttatus	Ylinen Mustajarvi	Control	Beetle
Limnebius parvulus	Ylinen Mustajarvi	Control	Beetle
Noterus crassicornis	Ylinen Mustajarvi	Control	Beetle
Propylea quattuordecimpunctata	Ylinen Mustajarvi	Control	Beetle
Psyllobora vigintiduopunctata	Ylinen Mustajarvi	Control	Beetle
Slavina	Alaskaivetunjarvet	Control	Segmented worm
Stylaria	Alaskaivetunjarvet	Control	Segmented worm
Specaria	Alin Mustajarvi	Control	Segmented worm
Nais	Downstream Ruuttanajarvi	Beaver	Segmented worm
Slavina	Downstream Ruuttanajarvi	Beaver	Segmented worm
Stylaria	Downstream Ruuttanajarvi	Beaver	Segmented worm
Lumbriculus	Hauki beaver	Beaver	Segmented worm
Nais	Hauki beaver	Beaver	Segmented worm
Stylaria	Hauki beaver	Beaver	Segmented worm
Lumbriculus	Huhmari 2	Beaver	Segmented worm
Nais	Huhmari 2	Beaver	Segmented worm
Slavina	Huhmari 2	Beaver	Segmented worm
Specaria	Huhmari 2	Beaver	Segmented worm
Stylaria	Huhmari 2	Beaver	Segmented worm
Lumbriculus	Karvalammi	Control	Segmented worm
Nais	Karvalammi	Control	Segmented worm
Slavina	Karvalammi	Control	Segmented worm
Stylaria	Karvalammi	Control	Segmented worm
Nais	Kylokkaanjarvi	Control	Segmented worm
Stylaria	Kylokkaanjarvi	Control	Segmented worm
Lumbriculus	Likojarvi	Control	Segmented worm
Nais	Likojarvi	Control	Segmented worm
Slavina	Likojarvi	Control	Segmented worm
Stylaria	Likojarvi	Control	Segmented worm
Nais	Loytjarven	Beaver	Segmented worm
Slavina	Loytjarven	Beaver	Segmented worm
Stylaria	Loytjarven	Beaver	Segmented worm
Slavina	Peikkoplotti	Beaver	Segmented worm
Stylaria	Peikkoplotti	Beaver	Segmented worm
Lumbriculus	Peikkoplotti 2	Beaver	Segmented worm
Nais	Peikkoplotti 2	Beaver	Segmented worm
Slavina	Peikkoplotti 2	Beaver	Segmented worm
Specaria	Peikkoplotti 2	Beaver	Segmented worm
Stylaria	Peikkoplotti 2	Beaver	Segmented worm
Lumbriculus	Saarikonoja	Beaver	Segmented worm
Nais	Saarikonoja	Beaver	Segmented worm
Slavina	Saarikonoja	Beaver	Segmented worm
Stylaria	Saarikonoja	Beaver	Segmented worm
Stylaria	Saukonojan allas	Beaver	Segmented worm
Nais	Soitimenkorven tekoallas	Beaver	Segmented worm
Stylaria	Soitimenkorven tekoallas	Beaver	Segmented worm
Stylaria	Syrjanalunen	Control	Segmented worm
Nais	Ylinen Mustajarvi	Control	Segmented worm
Stylaria	Ylinen Mustajarvi	Control	Segmented worm
Alona	Alaskaivetunjarvet	Control	Microcrustacea
Daphnia	Alaskaivetunjarvet	Control	Microcrustacea
Diaphanosoma	Alaskaivetunjarvet	Control	Microcrustacea
Eurycercus	Alaskaivetunjarvet	Control	Microcrustacea
Polyphemus	Alaskaivetunjarvet	Control	Microcrustacea
Alonopsis	Alin Mustajarvi	Control	Microcrustacea
Ceriodaphnia	Alin Mustajarvi	Control	Microcrustacea
Diaphanosoma	Alin Mustajarvi	Control	Microcrustacea
Eurycercus	Alin Mustajarvi	Control	Microcrustacea
Polyphemus	Alin Mustajarvi	Control	Microcrustacea
Alona	Downstream Ruuttanajarvi	Beaver	Microcrustacea
Ceriodaphnia	Downstream Ruuttanajarvi	Beaver	Microcrustacea
Diaphanosoma	Downstream Ruuttanajarvi	Beaver	Microcrustacea
Eucyclops	Downstream Ruuttanajarvi	Beaver	Microcrustacea
Eurycercus	Downstream Ruuttanajarvi	Beaver	Microcrustacea
Polyphemus	Downstream Ruuttanajarvi	Beaver	Microcrustacea
Sida	Downstream Ruuttanajarvi	Beaver	Microcrustacea
Simocephalus	Downstream Ruuttanajarvi	Beaver	Microcrustacea
Daphnia	Hauki beaver	Beaver	Microcrustacea
Eucyclops	Hauki beaver	Beaver	Microcrustacea
Polyphemus	Hauki beaver	Beaver	Microcrustacea
Simocephalus	Hauki beaver	Beaver	Microcrustacea
Alona	Huhmari 2	Beaver	Microcrustacea
Alonella	Huhmari 2	Beaver	Microcrustacea
Ceriodaphnia	Huhmari 2	Beaver	Microcrustacea
Diaphanosoma	Huhmari 2	Beaver	Microcrustacea
Eurycercus	Huhmari 2	Beaver	Microcrustacea
Graptoleberis	Huhmari 2	Beaver	Microcrustacea
Polyphemus	Huhmari 2	Beaver	Microcrustacea
Sida	Huhmari 2	Beaver	Microcrustacea
Alona	Karvalammi	Control	Microcrustacea
Daphnia	Karvalammi	Control	Microcrustacea
Eurycercus	Karvalammi	Control	Microcrustacea
Polyphemus	Karvalammi	Control	Microcrustacea
Acroperus	Kylokkaanjarvi	Control	Microcrustacea
Alona	Kylokkaanjarvi	Control	Microcrustacea
Alonella	Kylokkaanjarvi	Control	Microcrustacea
Ceriodaphnia	Kylokkaanjarvi	Control	Microcrustacea
Diaphanosoma	Kylokkaanjarvi	Control	Microcrustacea
Eucyclops	Kylokkaanjarvi	Control	Microcrustacea
Eurycercus	Kylokkaanjarvi	Control	Microcrustacea
Graptoleberis	Kylokkaanjarvi	Control	Microcrustacea
Polyphemus	Kylokkaanjarvi	Control	Microcrustacea
Sida	Kylokkaanjarvi	Control	Microcrustacea
Alonella	Likojarvi	Control	Microcrustacea
Diaphanosoma	Likojarvi	Control	Microcrustacea
Alona	Loytjarven	Beaver	Microcrustacea
Ceriodaphnia	Loytjarven	Beaver	Microcrustacea
Daphnia	Loytjarven	Beaver	Microcrustacea
Eurycercus	Loytjarven	Beaver	Microcrustacea
Graptoleberis	Loytjarven	Beaver	Microcrustacea
Polyphemus	Loytjarven	Beaver	Microcrustacea
Simocephalus	Loytjarven	Beaver	Microcrustacea
Alona	Peikkoplotti	Beaver	Microcrustacea
Alonella	Peikkoplotti	Beaver	Microcrustacea
Ceriodaphnia	Peikkoplotti	Beaver	Microcrustacea
Eucyclops	Peikkoplotti	Beaver	Microcrustacea
Eurycercus	Peikkoplotti	Beaver	Microcrustacea
Polyphemus	Peikkoplotti	Beaver	Microcrustacea
Simocephalus	Peikkoplotti	Beaver	Microcrustacea
Alona	Peikkoplotti 2	Beaver	Microcrustacea
Ceriodaphnia	Peikkoplotti 2	Beaver	Microcrustacea
Eucyclops	Peikkoplotti 2	Beaver	Microcrustacea
Eurycercus	Peikkoplotti 2	Beaver	Microcrustacea
Polyphemus	Peikkoplotti 2	Beaver	Microcrustacea
Simocephalus	Peikkoplotti 2	Beaver	Microcrustacea
Alonella	Rieskalammi	Control	Microcrustacea
Ceriodaphnia	Rieskalammi	Control	Microcrustacea
Polyphemus	Rieskalammi	Control	Microcrustacea
Alonella	Saarikonoja	Beaver	Microcrustacea
Eucyclops	Saarikonoja	Beaver	Microcrustacea
Simocephalus	Saarikonoja	Beaver	Microcrustacea
Alona	Saukonojan allas	Beaver	Microcrustacea
Diaphanosoma	Saukonojan allas	Beaver	Microcrustacea
Eurycercus	Saukonojan allas	Beaver	Microcrustacea
Polyphemus	Saukonojan allas	Beaver	Microcrustacea
Alona	Soitimenkorven tekoallas	Beaver	Microcrustacea
Ceriodaphnia	Soitimenkorven tekoallas	Beaver	Microcrustacea
Daphnia	Soitimenkorven tekoallas	Beaver	Microcrustacea
Eucyclops	Soitimenkorven tekoallas	Beaver	Microcrustacea
Eurycercus	Soitimenkorven tekoallas	Beaver	Microcrustacea
Polyphemus	Soitimenkorven tekoallas	Beaver	Microcrustacea
Alona	Syrjanalunen	Control	Microcrustacea
Alonella	Syrjanalunen	Control	Microcrustacea
Ceriodaphnia	Syrjanalunen	Control	Microcrustacea
Diaphanosoma	Syrjanalunen	Control	Microcrustacea
Eurycercus	Syrjanalunen	Control	Microcrustacea
Graptoleberis	Syrjanalunen	Control	Microcrustacea
Polyphemus	Syrjanalunen	Control	Microcrustacea
Ceriodaphnia	Tevajarvet	Control	Microcrustacea
Eurycercus	Tevajarvet	Control	Microcrustacea
Polyphemus	Tevajarvet	Control	Microcrustacea
Sida	Tevajarvet	Control	Microcrustacea
Simocephalus	Tevajarvet	Control	Microcrustacea
Alona	Ylinen Mustajarvi	Control	Microcrustacea
Alonella	Ylinen Mustajarvi	Control	Microcrustacea
Ceriodaphnia	Ylinen Mustajarvi	Control	Microcrustacea
Diaphanosoma	Ylinen Mustajarvi	Control	Microcrustacea
Eucyclops	Ylinen Mustajarvi	Control	Microcrustacea
Eurycercus	Ylinen Mustajarvi	Control	Microcrustacea
Polyphemus	Ylinen Mustajarvi	Control	Microcrustacea
Sida	Ylinen Mustajarvi	Control	Microcrustacea
Simocephalus	Ylinen Mustajarvi	Control	Microcrustacea
Ablabesmyia	Alaskaivetunjarvet	Control	True fly
Bezzia	Alaskaivetunjarvet	Control	True fly
Chaoborus	Alaskaivetunjarvet	Control	True fly
Chironomus	Alaskaivetunjarvet	Control	True fly
Cladopelma	Alaskaivetunjarvet	Control	True fly
Cladotanytarsus	Alaskaivetunjarvet	Control	True fly
Corynoneura	Alaskaivetunjarvet	Control	True fly
Cricotopus	Alaskaivetunjarvet	Control	True fly
Crypteria	Alaskaivetunjarvet	Control	True fly
Culex	Alaskaivetunjarvet	Control	True fly
Endochironomus	Alaskaivetunjarvet	Control	True fly
Limnophyes	Alaskaivetunjarvet	Control	True fly
Ochlerotatus	Alaskaivetunjarvet	Control	True fly
Palpomyia	Alaskaivetunjarvet	Control	True fly
Parachironomus	Alaskaivetunjarvet	Control	True fly
Phaenopsectra	Alaskaivetunjarvet	Control	True fly
Polypedilum	Alaskaivetunjarvet	Control	True fly
Procladius	Alaskaivetunjarvet	Control	True fly
Psectrocladius	Alaskaivetunjarvet	Control	True fly
Pseudosmittia	Alaskaivetunjarvet	Control	True fly
Psychoda	Alaskaivetunjarvet	Control	True fly
Smittia	Alaskaivetunjarvet	Control	True fly
Synendotendipes	Alaskaivetunjarvet	Control	True fly
Tanytarsus	Alaskaivetunjarvet	Control	True fly
Ablabesmyia	Alin Mustajarvi	Control	True fly
Bezzia	Alin Mustajarvi	Control	True fly
Bryophaenocladius	Alin Mustajarvi	Control	True fly
Chaoborus	Alin Mustajarvi	Control	True fly
Chironomus	Alin Mustajarvi	Control	True fly
Cladopelma	Alin Mustajarvi	Control	True fly
Corynoneura	Alin Mustajarvi	Control	True fly
Corynoneurella	Alin Mustajarvi	Control	True fly
Cricotopus	Alin Mustajarvi	Control	True fly
Endochironomus	Alin Mustajarvi	Control	True fly
Glyptotendipes	Alin Mustajarvi	Control	True fly
Lauterborniella	Alin Mustajarvi	Control	True fly
Limnophyes	Alin Mustajarvi	Control	True fly
Molophilus	Alin Mustajarvi	Control	True fly
Ochlerotatus	Alin Mustajarvi	Control	True fly
Palpomyia	Alin Mustajarvi	Control	True fly
Paracoenia	Alin Mustajarvi	Control	True fly
Phaenopsectra	Alin Mustajarvi	Control	True fly
Polypedilum	Alin Mustajarvi	Control	True fly
Procladius	Alin Mustajarvi	Control	True fly
Psectrocladius	Alin Mustajarvi	Control	True fly
Pseudosmittia	Alin Mustajarvi	Control	True fly
Psychoda	Alin Mustajarvi	Control	True fly
Rheosmittia	Alin Mustajarvi	Control	True fly
Smittia	Alin Mustajarvi	Control	True fly
Synendotendipes	Alin Mustajarvi	Control	True fly
Tanytarsus	Alin Mustajarvi	Control	True fly
Ablabesmyia	Downstream Ruuttanajarvi	Beaver	True fly
Arctopelopia	Downstream Ruuttanajarvi	Beaver	True fly
Chaoborus	Downstream Ruuttanajarvi	Beaver	True fly
Chironomus	Downstream Ruuttanajarvi	Beaver	True fly
Cladopelma	Downstream Ruuttanajarvi	Beaver	True fly
Corynoneura	Downstream Ruuttanajarvi	Beaver	True fly
Cricotopus	Downstream Ruuttanajarvi	Beaver	True fly
Einfeldia	Downstream Ruuttanajarvi	Beaver	True fly
Endochironomus	Downstream Ruuttanajarvi	Beaver	True fly
Labrundinia	Downstream Ruuttanajarvi	Beaver	True fly
Limnophyes	Downstream Ruuttanajarvi	Beaver	True fly
Ochlerotatus	Downstream Ruuttanajarvi	Beaver	True fly
Palpomyia	Downstream Ruuttanajarvi	Beaver	True fly
Parachironomus	Downstream Ruuttanajarvi	Beaver	True fly
Phaenopsectra	Downstream Ruuttanajarvi	Beaver	True fly
Procladius	Downstream Ruuttanajarvi	Beaver	True fly
Psectrocladius	Downstream Ruuttanajarvi	Beaver	True fly
Psychoda	Downstream Ruuttanajarvi	Beaver	True fly
Simulium	Downstream Ruuttanajarvi	Beaver	True fly
Sphegina	Downstream Ruuttanajarvi	Beaver	True fly
Stempellina	Downstream Ruuttanajarvi	Beaver	True fly
Stempellinella	Downstream Ruuttanajarvi	Beaver	True fly
Synendotendipes	Downstream Ruuttanajarvi	Beaver	True fly
Tanytarsus	Downstream Ruuttanajarvi	Beaver	True fly
Trissopelopia	Downstream Ruuttanajarvi	Beaver	True fly
Ablabesmyia	Hauki beaver	Beaver	True fly
Anopheles	Hauki beaver	Beaver	True fly
Chaoborus	Hauki beaver	Beaver	True fly
Chironomus	Hauki beaver	Beaver	True fly
Conchapelopia	Hauki beaver	Beaver	True fly
Corynoneura	Hauki beaver	Beaver	True fly
Corynoneurella	Hauki beaver	Beaver	True fly
Cricotopus	Hauki beaver	Beaver	True fly
Diamesa	Hauki beaver	Beaver	True fly
Dicranomyia	Hauki beaver	Beaver	True fly
Dicrotendipes	Hauki beaver	Beaver	True fly
Einfeldia	Hauki beaver	Beaver	True fly
Eukiefferiella	Hauki beaver	Beaver	True fly
Glyptotendipes	Hauki beaver	Beaver	True fly
Hydrellia	Hauki beaver	Beaver	True fly
Limonia	Hauki beaver	Beaver	True fly
Monopelopia	Hauki beaver	Beaver	True fly
Natarsia	Hauki beaver	Beaver	True fly
Notiphila	Hauki beaver	Beaver	True fly
Parachironomus	Hauki beaver	Beaver	True fly
Phaenopsectra	Hauki beaver	Beaver	True fly
Polypedilum	Hauki beaver	Beaver	True fly
Procladius	Hauki beaver	Beaver	True fly
Psectrocladius	Hauki beaver	Beaver	True fly
Psectrotanypus	Hauki beaver	Beaver	True fly
Sergentia	Hauki beaver	Beaver	True fly
Simulium	Hauki beaver	Beaver	True fly
Synendotendipes	Hauki beaver	Beaver	True fly
Tanytarsus	Hauki beaver	Beaver	True fly
Telmatopelopia	Hauki beaver	Beaver	True fly
Xenopelopia	Hauki beaver	Beaver	True fly
Ablabesmyia	Huhmari 2	Beaver	True fly
Anopheles	Huhmari 2	Beaver	True fly
Arctopelopia	Huhmari 2	Beaver	True fly
Bezzia	Huhmari 2	Beaver	True fly
Chaoborus	Huhmari 2	Beaver	True fly
Chironomus	Huhmari 2	Beaver	True fly
Chrysotus	Huhmari 2	Beaver	True fly
Cladopelma	Huhmari 2	Beaver	True fly
Cladotanytarsus	Huhmari 2	Beaver	True fly
Conchapelopia	Huhmari 2	Beaver	True fly
Corynoneura	Huhmari 2	Beaver	True fly
Cricotopus	Huhmari 2	Beaver	True fly
Culex	Huhmari 2	Beaver	True fly
Diamesa	Huhmari 2	Beaver	True fly
Dicrotendipes	Huhmari 2	Beaver	True fly
Dixella	Huhmari 2	Beaver	True fly
Eukiefferiella	Huhmari 2	Beaver	True fly
Forcipomyia	Huhmari 2	Beaver	True fly
Glyptotendipes	Huhmari 2	Beaver	True fly
Helius	Huhmari 2	Beaver	True fly
Hybomitra	Huhmari 2	Beaver	True fly
Kiefferulus	Huhmari 2	Beaver	True fly
Limnophyes	Huhmari 2	Beaver	True fly
Metalimnobia	Huhmari 2	Beaver	True fly
Monopelopia	Huhmari 2	Beaver	True fly
Nanocladius	Huhmari 2	Beaver	True fly
Natarsia	Huhmari 2	Beaver	True fly
Nilotanypus	Huhmari 2	Beaver	True fly
Notiphila	Huhmari 2	Beaver	True fly
Palpomyia	Huhmari 2	Beaver	True fly
Parachironomus	Huhmari 2	Beaver	True fly
Paratanytarsus	Huhmari 2	Beaver	True fly
Parhelophilus	Huhmari 2	Beaver	True fly
Phaenobezzia	Huhmari 2	Beaver	True fly
Phaenopsectra	Huhmari 2	Beaver	True fly
Polypedilum	Huhmari 2	Beaver	True fly
Procladius	Huhmari 2	Beaver	True fly
Psectrocladius	Huhmari 2	Beaver	True fly
Rheocricotopus	Huhmari 2	Beaver	True fly
Rheopelopia	Huhmari 2	Beaver	True fly
Rheotanytarsus	Huhmari 2	Beaver	True fly
Sepedon	Huhmari 2	Beaver	True fly
Simulium	Huhmari 2	Beaver	True fly
Stempellina	Huhmari 2	Beaver	True fly
Stempellinella	Huhmari 2	Beaver	True fly
Synendotendipes	Huhmari 2	Beaver	True fly
Synorthocladius	Huhmari 2	Beaver	True fly
Tanypus	Huhmari 2	Beaver	True fly
Tanytarsus	Huhmari 2	Beaver	True fly
Thienemanniella	Huhmari 2	Beaver	True fly
Tipula	Huhmari 2	Beaver	True fly
Zavrelimyia	Huhmari 2	Beaver	True fly
Ablabesmyia	Karvalammi	Control	True fly
Acricotopus	Karvalammi	Control	True fly
Anopheles	Karvalammi	Control	True fly
Arctopelopia	Karvalammi	Control	True fly
Bezzia	Karvalammi	Control	True fly
Chaoborus	Karvalammi	Control	True fly
Chironomus	Karvalammi	Control	True fly
Cladopelma	Karvalammi	Control	True fly
Conchapelopia	Karvalammi	Control	True fly
Corynoneura	Karvalammi	Control	True fly
Cricotopus	Karvalammi	Control	True fly
Culex	Karvalammi	Control	True fly
Culiseta	Karvalammi	Control	True fly
Diamesa	Karvalammi	Control	True fly
Dicranomyia	Karvalammi	Control	True fly
Endochironomus	Karvalammi	Control	True fly
Eukiefferiella	Karvalammi	Control	True fly
Gymnometriocnemus	Karvalammi	Control	True fly
Heterotrissocladius	Karvalammi	Control	True fly
Hybomitra	Karvalammi	Control	True fly
Limnophyes	Karvalammi	Control	True fly
Macropelopia	Karvalammi	Control	True fly
Micropsectra	Karvalammi	Control	True fly
Microtendipes	Karvalammi	Control	True fly
Monopelopia	Karvalammi	Control	True fly
Natarsia	Karvalammi	Control	True fly
Palpomyia	Karvalammi	Control	True fly
Parakiefferiella	Karvalammi	Control	True fly
Paratanytarsus	Karvalammi	Control	True fly
Phaenopsectra	Karvalammi	Control	True fly
Pilaria	Karvalammi	Control	True fly
Polypedilum	Karvalammi	Control	True fly
Procladius	Karvalammi	Control	True fly
Prodiamesa	Karvalammi	Control	True fly
Psectrocladius	Karvalammi	Control	True fly
Psectrotanypus	Karvalammi	Control	True fly
Rheocricotopus	Karvalammi	Control	True fly
Sergentia	Karvalammi	Control	True fly
Simulium	Karvalammi	Control	True fly
Synendotendipes	Karvalammi	Control	True fly
Tanytarsus	Karvalammi	Control	True fly
Trissocladius	Karvalammi	Control	True fly
Zavrelimyia	Karvalammi	Control	True fly
Ablabesmyia	Kylokkaanjarvi	Control	True fly
Bezzia	Kylokkaanjarvi	Control	True fly
Campsicnemus	Kylokkaanjarvi	Control	True fly
Chaoborus	Kylokkaanjarvi	Control	True fly
Chironomus	Kylokkaanjarvi	Control	True fly
Corynoneura	Kylokkaanjarvi	Control	True fly
Cricotopus	Kylokkaanjarvi	Control	True fly
Endochironomus	Kylokkaanjarvi	Control	True fly
Glyptotendipes	Kylokkaanjarvi	Control	True fly
Lauterborniella	Kylokkaanjarvi	Control	True fly
Microchironomus	Kylokkaanjarvi	Control	True fly
Notiphila	Kylokkaanjarvi	Control	True fly
Palpomyia	Kylokkaanjarvi	Control	True fly
Parachironomus	Kylokkaanjarvi	Control	True fly
Polypedilum	Kylokkaanjarvi	Control	True fly
Psectrocladius	Kylokkaanjarvi	Control	True fly
Pseudochironomus	Kylokkaanjarvi	Control	True fly
Synendotendipes	Kylokkaanjarvi	Control	True fly
Tanytarsus	Kylokkaanjarvi	Control	True fly
Ablabesmyia	Likojarvi	Control	True fly
Chaoborus	Likojarvi	Control	True fly
Chironomus	Likojarvi	Control	True fly
Cladopelma	Likojarvi	Control	True fly
Cladotanytarsus	Likojarvi	Control	True fly
Corynoneura	Likojarvi	Control	True fly
Corynoneurella	Likojarvi	Control	True fly
Cricotopus	Likojarvi	Control	True fly
Einfeldia	Likojarvi	Control	True fly
Endochironomus	Likojarvi	Control	True fly
Glyptotendipes	Likojarvi	Control	True fly
Gymnometriocnemus	Likojarvi	Control	True fly
Hybomitra	Likojarvi	Control	True fly
Limnophyes	Likojarvi	Control	True fly
Ochlerotatus	Likojarvi	Control	True fly
Palpomyia	Likojarvi	Control	True fly
Parachironomus	Likojarvi	Control	True fly
Paratanytarsus	Likojarvi	Control	True fly
Phaenopsectra	Likojarvi	Control	True fly
Polypedilum	Likojarvi	Control	True fly
Procladius	Likojarvi	Control	True fly
Psectrocladius	Likojarvi	Control	True fly
Synendotendipes	Likojarvi	Control	True fly
Tanytarsus	Likojarvi	Control	True fly
Zavreliella	Likojarvi	Control	True fly
Ablabesmyia	Loytjarven	Beaver	True fly
Bezzia	Loytjarven	Beaver	True fly
Chaoborus	Loytjarven	Beaver	True fly
Chironomus	Loytjarven	Beaver	True fly
Conchapelopia	Loytjarven	Beaver	True fly
Corynoneura	Loytjarven	Beaver	True fly
Corynoneurella	Loytjarven	Beaver	True fly
Cricotopus	Loytjarven	Beaver	True fly
Dicrotendipes	Loytjarven	Beaver	True fly
Einfeldia	Loytjarven	Beaver	True fly
Endochironomus	Loytjarven	Beaver	True fly
Glyptotendipes	Loytjarven	Beaver	True fly
Guttipelopia	Loytjarven	Beaver	True fly
Hybomitra	Loytjarven	Beaver	True fly
Limnophyes	Loytjarven	Beaver	True fly
Ochlerotatus	Loytjarven	Beaver	True fly
Parachironomus	Loytjarven	Beaver	True fly
Psectrocladius	Loytjarven	Beaver	True fly
Psectrotanypus	Loytjarven	Beaver	True fly
Pseudosmittia	Loytjarven	Beaver	True fly
Psychoda	Loytjarven	Beaver	True fly
Synendotendipes	Loytjarven	Beaver	True fly
Tanytarsus	Loytjarven	Beaver	True fly
Trichopalpus	Loytjarven	Beaver	True fly
Ablabesmyia	Peikkoplotti	Beaver	True fly
Anopheles	Peikkoplotti	Beaver	True fly
Arctopelopia	Peikkoplotti	Beaver	True fly
Bezzia	Peikkoplotti	Beaver	True fly
Chaoborus	Peikkoplotti	Beaver	True fly
Chironomus	Peikkoplotti	Beaver	True fly
Cladopelma	Peikkoplotti	Beaver	True fly
Conchapelopia	Peikkoplotti	Beaver	True fly
Corynoneura	Peikkoplotti	Beaver	True fly
Corynoneurella	Peikkoplotti	Beaver	True fly
Cricotopus	Peikkoplotti	Beaver	True fly
Diamesa	Peikkoplotti	Beaver	True fly
Dicranota	Peikkoplotti	Beaver	True fly
Dicrotendipes	Peikkoplotti	Beaver	True fly
Dixella	Peikkoplotti	Beaver	True fly
Endochironomus	Peikkoplotti	Beaver	True fly
Eukiefferiella	Peikkoplotti	Beaver	True fly
Guttipelopia	Peikkoplotti	Beaver	True fly
Gymnometriocnemus	Peikkoplotti	Beaver	True fly
Heterotrissocladius	Peikkoplotti	Beaver	True fly
Hybomitra	Peikkoplotti	Beaver	True fly
Hydrellia	Peikkoplotti	Beaver	True fly
Limnophyes	Peikkoplotti	Beaver	True fly
Macropelopia	Peikkoplotti	Beaver	True fly
Micropsectra	Peikkoplotti	Beaver	True fly
Microtendipes	Peikkoplotti	Beaver	True fly
Monopelopia	Peikkoplotti	Beaver	True fly
Ochlerotatus	Peikkoplotti	Beaver	True fly
Palpomyia	Peikkoplotti	Beaver	True fly
Parachironomus	Peikkoplotti	Beaver	True fly
Parakiefferiella	Peikkoplotti	Beaver	True fly
Paratanytarsus	Peikkoplotti	Beaver	True fly
Parhelophilus	Peikkoplotti	Beaver	True fly
Pedicia	Peikkoplotti	Beaver	True fly
Phaenopsectra	Peikkoplotti	Beaver	True fly
Polypedilum	Peikkoplotti	Beaver	True fly
Prionocera	Peikkoplotti	Beaver	True fly
Procladius	Peikkoplotti	Beaver	True fly
Psectrocladius	Peikkoplotti	Beaver	True fly
Psectrotanypus	Peikkoplotti	Beaver	True fly
Rheocricotopus	Peikkoplotti	Beaver	True fly
Sepedon	Peikkoplotti	Beaver	True fly
Sergentia	Peikkoplotti	Beaver	True fly
Sericomyia	Peikkoplotti	Beaver	True fly
Simulium	Peikkoplotti	Beaver	True fly
Synendotendipes	Peikkoplotti	Beaver	True fly
Tanypus	Peikkoplotti	Beaver	True fly
Tanytarsus	Peikkoplotti	Beaver	True fly
Tetanocera	Peikkoplotti	Beaver	True fly
Tipula	Peikkoplotti	Beaver	True fly
Trissocladius	Peikkoplotti	Beaver	True fly
Trissopelopia	Peikkoplotti	Beaver	True fly
Zavrelimyia	Peikkoplotti	Beaver	True fly
Ablabesmyia	Peikkoplotti 2	Beaver	True fly
Anopheles	Peikkoplotti 2	Beaver	True fly
Arctopelopia	Peikkoplotti 2	Beaver	True fly
Atrichopogon	Peikkoplotti 2	Beaver	True fly
Bezzia	Peikkoplotti 2	Beaver	True fly
Chaoborus	Peikkoplotti 2	Beaver	True fly
Chironomus	Peikkoplotti 2	Beaver	True fly
Cladopelma	Peikkoplotti 2	Beaver	True fly
Conchapelopia	Peikkoplotti 2	Beaver	True fly
Corynoneura	Peikkoplotti 2	Beaver	True fly
Cricotopus	Peikkoplotti 2	Beaver	True fly
Culicoides	Peikkoplotti 2	Beaver	True fly
Culiseta	Peikkoplotti 2	Beaver	True fly
Diamesa	Peikkoplotti 2	Beaver	True fly
Dicranomyia	Peikkoplotti 2	Beaver	True fly
Dicranota	Peikkoplotti 2	Beaver	True fly
Dicrotendipes	Peikkoplotti 2	Beaver	True fly
Dixella	Peikkoplotti 2	Beaver	True fly
Endochironomus	Peikkoplotti 2	Beaver	True fly
Erioptera	Peikkoplotti 2	Beaver	True fly
Eukiefferiella	Peikkoplotti 2	Beaver	True fly
Gymnometriocnemus	Peikkoplotti 2	Beaver	True fly
Helius	Peikkoplotti 2	Beaver	True fly
Heterotrissocladius	Peikkoplotti 2	Beaver	True fly
Krenopelopia	Peikkoplotti 2	Beaver	True fly
Limnophyes	Peikkoplotti 2	Beaver	True fly
Macropelopia	Peikkoplotti 2	Beaver	True fly
Metriocnemus	Peikkoplotti 2	Beaver	True fly
Micropsectra	Peikkoplotti 2	Beaver	True fly
Microtendipes	Peikkoplotti 2	Beaver	True fly
Monopelopia	Peikkoplotti 2	Beaver	True fly
Nanocladius	Peikkoplotti 2	Beaver	True fly
Natarsia	Peikkoplotti 2	Beaver	True fly
Notiphila	Peikkoplotti 2	Beaver	True fly
Palpomyia	Peikkoplotti 2	Beaver	True fly
Parachironomus	Peikkoplotti 2	Beaver	True fly
Parakiefferiella	Peikkoplotti 2	Beaver	True fly
Paraphaenocladius	Peikkoplotti 2	Beaver	True fly
Paratanytarsus	Peikkoplotti 2	Beaver	True fly
Paratendipes	Peikkoplotti 2	Beaver	True fly
Phaenopsectra	Peikkoplotti 2	Beaver	True fly
Pilaria	Peikkoplotti 2	Beaver	True fly
Polypedilum	Peikkoplotti 2	Beaver	True fly
Prionocera	Peikkoplotti 2	Beaver	True fly
Procladius	Peikkoplotti 2	Beaver	True fly
Psectrocladius	Peikkoplotti 2	Beaver	True fly
Psectrotanypus	Peikkoplotti 2	Beaver	True fly
Ptychoptera	Peikkoplotti 2	Beaver	True fly
Rheocricotopus	Peikkoplotti 2	Beaver	True fly
Simulium	Peikkoplotti 2	Beaver	True fly
Stempellinella	Peikkoplotti 2	Beaver	True fly
Synendotendipes	Peikkoplotti 2	Beaver	True fly
Tanytarsus	Peikkoplotti 2	Beaver	True fly
Tipula	Peikkoplotti 2	Beaver	True fly
Tricyphona	Peikkoplotti 2	Beaver	True fly
Trissopelopia	Peikkoplotti 2	Beaver	True fly
Xenopelopia	Peikkoplotti 2	Beaver	True fly
Zavrelimyia	Peikkoplotti 2	Beaver	True fly
Ablabesmyia	Rieskalammi	Control	True fly
Bezzia	Rieskalammi	Control	True fly
Bryophaenocladius	Rieskalammi	Control	True fly
Chaoborus	Rieskalammi	Control	True fly
Chironomus	Rieskalammi	Control	True fly
Corynoneura	Rieskalammi	Control	True fly
Cricotopus	Rieskalammi	Control	True fly
Culex	Rieskalammi	Control	True fly
Dicrotendipes	Rieskalammi	Control	True fly
Endochironomus	Rieskalammi	Control	True fly
Forcipomyia	Rieskalammi	Control	True fly
Glyptotendipes	Rieskalammi	Control	True fly
Hybomitra	Rieskalammi	Control	True fly
Limnophyes	Rieskalammi	Control	True fly
Pedicia	Rieskalammi	Control	True fly
Polypedilum	Rieskalammi	Control	True fly
Procladius	Rieskalammi	Control	True fly
Psectrocladius	Rieskalammi	Control	True fly
Pseudorthocladius	Rieskalammi	Control	True fly
Pseudosmittia	Rieskalammi	Control	True fly
Psychoda	Rieskalammi	Control	True fly
Synendotendipes	Rieskalammi	Control	True fly
Tanytarsus	Rieskalammi	Control	True fly
Ablabesmyia	Saarikonoja	Beaver	True fly
Anopheles	Saarikonoja	Beaver	True fly
Bezzia	Saarikonoja	Beaver	True fly
Chaoborus	Saarikonoja	Beaver	True fly
Chironomus	Saarikonoja	Beaver	True fly
Cladopelma	Saarikonoja	Beaver	True fly
Conchapelopia	Saarikonoja	Beaver	True fly
Corynoneura	Saarikonoja	Beaver	True fly
Cricotopus	Saarikonoja	Beaver	True fly
Culex	Saarikonoja	Beaver	True fly
Dicrotendipes	Saarikonoja	Beaver	True fly
Einfeldia	Saarikonoja	Beaver	True fly
Endochironomus	Saarikonoja	Beaver	True fly
Guttipelopia	Saarikonoja	Beaver	True fly
Hybomitra	Saarikonoja	Beaver	True fly
Limnophyes	Saarikonoja	Beaver	True fly
Monopelopia	Saarikonoja	Beaver	True fly
Notiphila	Saarikonoja	Beaver	True fly
Omisus	Saarikonoja	Beaver	True fly
Palpomyia	Saarikonoja	Beaver	True fly
Parachironomus	Saarikonoja	Beaver	True fly
Paratanytarsus	Saarikonoja	Beaver	True fly
Phaenopsectra	Saarikonoja	Beaver	True fly
Phylidorea	Saarikonoja	Beaver	True fly
Polypedilum	Saarikonoja	Beaver	True fly
Procladius	Saarikonoja	Beaver	True fly
Psectrocladius	Saarikonoja	Beaver	True fly
Psectrotanypus	Saarikonoja	Beaver	True fly
Synendotendipes	Saarikonoja	Beaver	True fly
Tanytarsus	Saarikonoja	Beaver	True fly
Ablabesmyia	Saukonojan allas	Beaver	True fly
Anopheles	Saukonojan allas	Beaver	True fly
Arctopelopia	Saukonojan allas	Beaver	True fly
Bezzia	Saukonojan allas	Beaver	True fly
Chaoborus	Saukonojan allas	Beaver	True fly
Chironomus	Saukonojan allas	Beaver	True fly
Cladopelma	Saukonojan allas	Beaver	True fly
Conchapelopia	Saukonojan allas	Beaver	True fly
Corynoneura	Saukonojan allas	Beaver	True fly
Cricotopus	Saukonojan allas	Beaver	True fly
Dicrotendipes	Saukonojan allas	Beaver	True fly
Endochironomus	Saukonojan allas	Beaver	True fly
Glyptotendipes	Saukonojan allas	Beaver	True fly
Guttipelopia	Saukonojan allas	Beaver	True fly
Hybomitra	Saukonojan allas	Beaver	True fly
Limnophyes	Saukonojan allas	Beaver	True fly
Micropsectra	Saukonojan allas	Beaver	True fly
Microtendipes	Saukonojan allas	Beaver	True fly
Nanocladius	Saukonojan allas	Beaver	True fly
Ochlerotatus	Saukonojan allas	Beaver	True fly
Palpomyia	Saukonojan allas	Beaver	True fly
Parachironomus	Saukonojan allas	Beaver	True fly
Parakiefferiella	Saukonojan allas	Beaver	True fly
Paratanytarsus	Saukonojan allas	Beaver	True fly
Paratendipes	Saukonojan allas	Beaver	True fly
Phaenobezzia	Saukonojan allas	Beaver	True fly
Phaenopsectra	Saukonojan allas	Beaver	True fly
Polypedilum	Saukonojan allas	Beaver	True fly
Prionocera	Saukonojan allas	Beaver	True fly
Probezzia	Saukonojan allas	Beaver	True fly
Procladius	Saukonojan allas	Beaver	True fly
Psectrocladius	Saukonojan allas	Beaver	True fly
Rheotanytarsus	Saukonojan allas	Beaver	True fly
Simulium	Saukonojan allas	Beaver	True fly
Smittia	Saukonojan allas	Beaver	True fly
Stempellinella	Saukonojan allas	Beaver	True fly
Synendotendipes	Saukonojan allas	Beaver	True fly
Tanypus	Saukonojan allas	Beaver	True fly
Tanytarsus	Saukonojan allas	Beaver	True fly
Xenochironomus	Saukonojan allas	Beaver	True fly
Zavrelimyia	Saukonojan allas	Beaver	True fly
Ablabesmyia	Soitimenkorven tekoallas	Beaver	True fly
Anopheles	Soitimenkorven tekoallas	Beaver	True fly
Arctopelopia	Soitimenkorven tekoallas	Beaver	True fly
Chaoborus	Soitimenkorven tekoallas	Beaver	True fly
Chironomus	Soitimenkorven tekoallas	Beaver	True fly
Conchapelopia	Soitimenkorven tekoallas	Beaver	True fly
Corynoneura	Soitimenkorven tekoallas	Beaver	True fly
Cricotopus	Soitimenkorven tekoallas	Beaver	True fly
Diplocladius	Soitimenkorven tekoallas	Beaver	True fly
Einfeldia	Soitimenkorven tekoallas	Beaver	True fly
Endochironomus	Soitimenkorven tekoallas	Beaver	True fly
Forcipomyia	Soitimenkorven tekoallas	Beaver	True fly
Glyptotendipes	Soitimenkorven tekoallas	Beaver	True fly
Hybomitra	Soitimenkorven tekoallas	Beaver	True fly
Hydrellia	Soitimenkorven tekoallas	Beaver	True fly
Limnophyes	Soitimenkorven tekoallas	Beaver	True fly
Micropsectra	Soitimenkorven tekoallas	Beaver	True fly
Microtendipes	Soitimenkorven tekoallas	Beaver	True fly
Ochlerotatus	Soitimenkorven tekoallas	Beaver	True fly
Omisus	Soitimenkorven tekoallas	Beaver	True fly
Parachironomus	Soitimenkorven tekoallas	Beaver	True fly
Phaenopsectra	Soitimenkorven tekoallas	Beaver	True fly
Polypedilum	Soitimenkorven tekoallas	Beaver	True fly
Prionocera	Soitimenkorven tekoallas	Beaver	True fly
Procladius	Soitimenkorven tekoallas	Beaver	True fly
Psectrocladius	Soitimenkorven tekoallas	Beaver	True fly
Psectrotanypus	Soitimenkorven tekoallas	Beaver	True fly
Pseudosmittia	Soitimenkorven tekoallas	Beaver	True fly
Simulium	Soitimenkorven tekoallas	Beaver	True fly
Synendotendipes	Soitimenkorven tekoallas	Beaver	True fly
Tabanus	Soitimenkorven tekoallas	Beaver	True fly
Tanypus	Soitimenkorven tekoallas	Beaver	True fly
Tanytarsus	Soitimenkorven tekoallas	Beaver	True fly
Ablabesmyia	Syrjanalunen	Control	True fly
Anopheles	Syrjanalunen	Control	True fly
Arctopelopia	Syrjanalunen	Control	True fly
Bezzia	Syrjanalunen	Control	True fly
Chaoborus	Syrjanalunen	Control	True fly
Chironomus	Syrjanalunen	Control	True fly
Cladopelma	Syrjanalunen	Control	True fly
Conchapelopia	Syrjanalunen	Control	True fly
Corynoneura	Syrjanalunen	Control	True fly
Cricotopus	Syrjanalunen	Control	True fly
Dicranomyia	Syrjanalunen	Control	True fly
Endochironomus	Syrjanalunen	Control	True fly
Glyptotendipes	Syrjanalunen	Control	True fly
Guttipelopia	Syrjanalunen	Control	True fly
Gymnometriocnemus	Syrjanalunen	Control	True fly
Heterotrissocladius	Syrjanalunen	Control	True fly
Hybomitra	Syrjanalunen	Control	True fly
Kiefferulus	Syrjanalunen	Control	True fly
Macropelopia	Syrjanalunen	Control	True fly
Micropsectra	Syrjanalunen	Control	True fly
Microtendipes	Syrjanalunen	Control	True fly
Nanocladius	Syrjanalunen	Control	True fly
Parachironomus	Syrjanalunen	Control	True fly
Parakiefferiella	Syrjanalunen	Control	True fly
Paratanytarsus	Syrjanalunen	Control	True fly
Phaenopsectra	Syrjanalunen	Control	True fly
Polypedilum	Syrjanalunen	Control	True fly
Procladius	Syrjanalunen	Control	True fly
Psectrocladius	Syrjanalunen	Control	True fly
Psectrotanypus	Syrjanalunen	Control	True fly
Smittia	Syrjanalunen	Control	True fly
Stempellinella	Syrjanalunen	Control	True fly
Synendotendipes	Syrjanalunen	Control	True fly
Tanypus	Syrjanalunen	Control	True fly
Tanytarsus	Syrjanalunen	Control	True fly
Trissocladius	Syrjanalunen	Control	True fly
Zavrelimyia	Syrjanalunen	Control	True fly
Ablabesmyia	Tevajarvet	Control	True fly
Bezzia	Tevajarvet	Control	True fly
Bryophaenocladius	Tevajarvet	Control	True fly
Chaoborus	Tevajarvet	Control	True fly
Chironomus	Tevajarvet	Control	True fly
Corynoneura	Tevajarvet	Control	True fly
Corynoneurella	Tevajarvet	Control	True fly
Cricotopus	Tevajarvet	Control	True fly
Endochironomus	Tevajarvet	Control	True fly
Glyptotendipes	Tevajarvet	Control	True fly
Guttipelopia	Tevajarvet	Control	True fly
Monopelopia	Tevajarvet	Control	True fly
Parachironomus	Tevajarvet	Control	True fly
Procladius	Tevajarvet	Control	True fly
Psectrocladius	Tevajarvet	Control	True fly
Smittia	Tevajarvet	Control	True fly
Synendotendipes	Tevajarvet	Control	True fly
Ablabesmyia	Ylinen Mustajarvi	Control	True fly
Bezzia	Ylinen Mustajarvi	Control	True fly
Bryophaenocladius	Ylinen Mustajarvi	Control	True fly
Chaoborus	Ylinen Mustajarvi	Control	True fly
Chironomus	Ylinen Mustajarvi	Control	True fly
Cladopelma	Ylinen Mustajarvi	Control	True fly
Cladotanytarsus	Ylinen Mustajarvi	Control	True fly
Corynoneura	Ylinen Mustajarvi	Control	True fly
Cricotopus	Ylinen Mustajarvi	Control	True fly
Dicrotendipes	Ylinen Mustajarvi	Control	True fly
Endochironomus	Ylinen Mustajarvi	Control	True fly
Glyptotendipes	Ylinen Mustajarvi	Control	True fly
Hybomitra	Ylinen Mustajarvi	Control	True fly
Limnophyes	Ylinen Mustajarvi	Control	True fly
Nanocladius	Ylinen Mustajarvi	Control	True fly
Ochlerotatus	Ylinen Mustajarvi	Control	True fly
Ormosia	Ylinen Mustajarvi	Control	True fly
Palpomyia	Ylinen Mustajarvi	Control	True fly
Parachironomus	Ylinen Mustajarvi	Control	True fly
Phaenobezzia	Ylinen Mustajarvi	Control	True fly
Polypedilum	Ylinen Mustajarvi	Control	True fly
Procladius	Ylinen Mustajarvi	Control	True fly
Psectrocladius	Ylinen Mustajarvi	Control	True fly
Psectrotanypus	Ylinen Mustajarvi	Control	True fly
Smittia	Ylinen Mustajarvi	Control	True fly
Synendotendipes	Ylinen Mustajarvi	Control	True fly
Tabanus	Ylinen Mustajarvi	Control	True fly
Tanytarsus	Ylinen Mustajarvi	Control	True fly
Zavreliella	Ylinen Mustajarvi	Control	True fly
Zavrelimyia	Ylinen Mustajarvi	Control	True fly
Cloeon	Alaskaivetunjarvet	Control	May/stone/caddisfly
Limnephilus	Alin Mustajarvi	Control	May/stone/caddisfly
Nemotaulius	Alin Mustajarvi	Control	May/stone/caddisfly
Cloeon	Downstream Ruuttanajarvi	Beaver	May/stone/caddisfly
Limnephilus	Downstream Ruuttanajarvi	Beaver	May/stone/caddisfly
Nemurella	Downstream Ruuttanajarvi	Beaver	May/stone/caddisfly
Siphlonurus	Downstream Ruuttanajarvi	Beaver	May/stone/caddisfly
Cloeon	Hauki beaver	Beaver	May/stone/caddisfly
Limnephilus	Hauki beaver	Beaver	May/stone/caddisfly
Baetis	Huhmari 2	Beaver	May/stone/caddisfly
Caenis	Huhmari 2	Beaver	May/stone/caddisfly
Cloeon	Huhmari 2	Beaver	May/stone/caddisfly
Leuctra	Huhmari 2	Beaver	May/stone/caddisfly
Limnephilus	Huhmari 2	Beaver	May/stone/caddisfly
Nemotaulius	Huhmari 2	Beaver	May/stone/caddisfly
Cloeon	Karvalammi	Control	May/stone/caddisfly
Leuctra	Karvalammi	Control	May/stone/caddisfly
Limnephilus	Karvalammi	Control	May/stone/caddisfly
Nemotaulius	Karvalammi	Control	May/stone/caddisfly
Nemoura	Karvalammi	Control	May/stone/caddisfly
Nemurella	Karvalammi	Control	May/stone/caddisfly
Oxyethira	Kylokkaanjarvi	Control	May/stone/caddisfly
Limnephilus	Loytjarven	Beaver	May/stone/caddisfly
Cloeon	Peikkoplotti	Beaver	May/stone/caddisfly
Leuctra	Peikkoplotti	Beaver	May/stone/caddisfly
Limnephilus	Peikkoplotti	Beaver	May/stone/caddisfly
Nemoura	Peikkoplotti	Beaver	May/stone/caddisfly
Nemurella	Peikkoplotti	Beaver	May/stone/caddisfly
Cloeon	Peikkoplotti 2	Beaver	May/stone/caddisfly
Glyphotaelius	Peikkoplotti 2	Beaver	May/stone/caddisfly
Kageronia	Peikkoplotti 2	Beaver	May/stone/caddisfly
Leptophlebia	Peikkoplotti 2	Beaver	May/stone/caddisfly
Leuctra	Peikkoplotti 2	Beaver	May/stone/caddisfly
Limnephilus	Peikkoplotti 2	Beaver	May/stone/caddisfly
Nemotaulius	Peikkoplotti 2	Beaver	May/stone/caddisfly
Nemoura	Peikkoplotti 2	Beaver	May/stone/caddisfly
Nemurella	Peikkoplotti 2	Beaver	May/stone/caddisfly
Siphlonurus	Peikkoplotti 2	Beaver	May/stone/caddisfly
Cloeon	Saarikonoja	Beaver	May/stone/caddisfly
Limnephilus	Saarikonoja	Beaver	May/stone/caddisfly
Caenis	Saukonojan allas	Beaver	May/stone/caddisfly
Cloeon	Saukonojan allas	Beaver	May/stone/caddisfly
Glyphotaelius	Saukonojan allas	Beaver	May/stone/caddisfly
Leptophlebia	Saukonojan allas	Beaver	May/stone/caddisfly
Limnephilus	Saukonojan allas	Beaver	May/stone/caddisfly
Nemotaulius	Saukonojan allas	Beaver	May/stone/caddisfly
Cloeon	Soitimenkorven tekoallas	Beaver	May/stone/caddisfly
Leptophlebia	Soitimenkorven tekoallas	Beaver	May/stone/caddisfly
Leuctra	Soitimenkorven tekoallas	Beaver	May/stone/caddisfly
Nemotaulius	Soitimenkorven tekoallas	Beaver	May/stone/caddisfly
Nemurella	Soitimenkorven tekoallas	Beaver	May/stone/caddisfly
Caenis	Syrjanalunen	Control	May/stone/caddisfly
Cloeon	Syrjanalunen	Control	May/stone/caddisfly
Limnephilus	Syrjanalunen	Control	May/stone/caddisfly
Caenis	Ylinen Mustajarvi	Control	May/stone/caddisfly
Limnephilus	Ylinen Mustajarvi	Control	May/stone/caddisfly
Nemotaulius	Ylinen Mustajarvi	Control	May/stone/caddisfly
Lissotriton vulgaris	Alaskaivetunjarvet	Control	Amphibian
Rana arvalis	Alaskaivetunjarvet	Control	Amphibian
Rana temporaria	Alaskaivetunjarvet	Control	Amphibian
Bufo bufo	Alin Mustajarvi	Control	Amphibian
Bufo bufo	Peikkoplotti 2	Beaver	Amphibian
Lissotriton vulgaris	Peikkoplotti 2	Beaver	Amphibian
Rana temporaria	Peikkoplotti 2	Beaver	Amphibian
Rana temporaria	Hauki beaver	Beaver	Amphibian
Rana temporaria	Karvalammi	Control	Amphibian
Bufo bufo	Kylokkaanjarvi	Control	Amphibian
Rana temporaria	Kylokkaanjarvi	Control	Amphibian
Bufo bufo	Likojarvi	Control	Amphibian
Rana temporaria	Likojarvi	Control	Amphibian
Lissotriton vulgaris	Peikkoplotti	Beaver	Amphibian
Rana arvalis	Peikkoplotti	Beaver	Amphibian
Rana temporaria	Peikkoplotti	Beaver	Amphibian
Rana arvalis	Rieskalammi	Control	Amphibian
Rana temporaria	Rieskalammi	Control	Amphibian
Rana arvalis	Saarikonoja	Beaver	Amphibian
Bufo bufo	Saukonojan allas	Beaver	Amphibian
Lissotriton vulgaris	Saukonojan allas	Beaver	Amphibian
Rana temporaria	Saukonojan allas	Beaver	Amphibian
Lissotriton vulgaris	Syrjanalunen	Control	Amphibian
Rana temporaria	Syrjanalunen	Control	Amphibian
Rana temporaria	Soitimenkorven tekoallas	Beaver	Amphibian
Bufo bufo	Ylinen Mustajarvi	Control	Amphibian
Abramis brama	Alaskaivetunjarvet	Control	Fish
Coregonus	Alaskaivetunjarvet	Control	Fish
Leuciscidae	Alaskaivetunjarvet	Control	Fish
Percidae	Alaskaivetunjarvet	Control	Fish
Rutilus rutilus	Alaskaivetunjarvet	Control	Fish
Leuciscidae	Alin Mustajarvi	Control	Fish
Percidae	Alin Mustajarvi	Control	Fish
Rutilus rutilus	Alin Mustajarvi	Control	Fish
Esox lucius	Peikkoplotti 2	Beaver	Fish
Leuciscidae	Peikkoplotti 2	Beaver	Fish
Percidae	Peikkoplotti 2	Beaver	Fish
Rutilus rutilus	Peikkoplotti 2	Beaver	Fish
Tinca tinca	Peikkoplotti 2	Beaver	Fish
Esox lucius	Hauki beaver	Beaver	Fish
Leuciscidae	Hauki beaver	Beaver	Fish
Percidae	Hauki beaver	Beaver	Fish
Rutilus rutilus	Hauki beaver	Beaver	Fish
Esox lucius	Huhmari 2	Beaver	Fish
Percidae	Huhmari 2	Beaver	Fish
Rutilus rutilus	Huhmari 2	Beaver	Fish
Blicca bjoerkna	Karvalammi	Control	Fish
Esox lucius	Karvalammi	Control	Fish
Leuciscidae	Karvalammi	Control	Fish
Percidae	Karvalammi	Control	Fish
Rutilus rutilus	Karvalammi	Control	Fish
Tinca tinca	Karvalammi	Control	Fish
Esox lucius	Kylokkaanjarvi	Control	Fish
Percidae	Kylokkaanjarvi	Control	Fish
Rutilus rutilus	Kylokkaanjarvi	Control	Fish
Abramis brama	Likojarvi	Control	Fish
Carassius carassius	Likojarvi	Control	Fish
Percidae	Likojarvi	Control	Fish
Rutilus rutilus	Likojarvi	Control	Fish
Tinca tinca	Likojarvi	Control	Fish
Esox lucius	Loytjarven	Beaver	Fish
Percidae	Loytjarven	Beaver	Fish
Esox lucius	Downstream Ruuttanajarvi	Beaver	Fish
Percidae	Downstream Ruuttanajarvi	Beaver	Fish
Rutilus rutilus	Downstream Ruuttanajarvi	Beaver	Fish
Esox lucius	Peikkoplotti	Beaver	Fish
Leuciscidae	Peikkoplotti	Beaver	Fish
Percidae	Peikkoplotti	Beaver	Fish
Rutilus rutilus	Peikkoplotti	Beaver	Fish
Abramis brama	Rieskalammi	Control	Fish
Leuciscidae	Rieskalammi	Control	Fish
Percidae	Rieskalammi	Control	Fish
Rutilus rutilus	Rieskalammi	Control	Fish
Tinca tinca	Rieskalammi	Control	Fish
Esox lucius	Saarikonoja	Beaver	Fish
Leuciscidae	Saarikonoja	Beaver	Fish
Percidae	Saarikonoja	Beaver	Fish
Rutilus rutilus	Saarikonoja	Beaver	Fish
Abramis brama	Saukonojan allas	Beaver	Fish
Esox lucius	Saukonojan allas	Beaver	Fish
Gymnocephalus cernua	Saukonojan allas	Beaver	Fish
Percidae	Saukonojan allas	Beaver	Fish
Rutilus rutilus	Saukonojan allas	Beaver	Fish
Esox lucius	Syrjanalunen	Control	Fish
Percidae	Syrjanalunen	Control	Fish
Rutilus rutilus	Syrjanalunen	Control	Fish
Esox lucius	Soitimenkorven tekoallas	Beaver	Fish
Leuciscidae	Soitimenkorven tekoallas	Beaver	Fish
Percidae	Soitimenkorven tekoallas	Beaver	Fish
Esox lucius	Tevajarvet	Control	Fish
Percidae	Tevajarvet	Control	Fish
Rutilus rutilus	Tevajarvet	Control	Fish
Esox lucius	Ylinen Mustajarvi	Control	Fish
Percidae	Ylinen Mustajarvi	Control	Fish
Rutilus rutilus	Ylinen Mustajarvi	Control	Fish
Tinca tinca	Ylinen Mustajarvi	Control	Fish
Anatidae	Alaskaivetunjarvet	Control	Bird
Bucephala clangula	Alaskaivetunjarvet	Control	Bird
Erithacus rubecula	Alaskaivetunjarvet	Control	Bird
Fringilla	Alaskaivetunjarvet	Control	Bird
Grus virgo	Alaskaivetunjarvet	Control	Bird
Parus major	Alaskaivetunjarvet	Control	Bird
Passeriformes	Alaskaivetunjarvet	Control	Bird
Prunella modularis	Alaskaivetunjarvet	Control	Bird
Regulus regulus	Alaskaivetunjarvet	Control	Bird
Turdus philomelos	Alaskaivetunjarvet	Control	Bird
Anatidae	Alin Mustajarvi	Control	Bird
Muscicapidae	Alin Mustajarvi	Control	Bird
Acrocephalus arundinaceus	Peikkoplotti 2	Beaver	Bird
Anatidae	Peikkoplotti 2	Beaver	Bird
Bucephala clangula	Peikkoplotti 2	Beaver	Bird
Columbidae	Peikkoplotti 2	Beaver	Bird
Fringilla	Peikkoplotti 2	Beaver	Bird
Gallinago gallinago	Peikkoplotti 2	Beaver	Bird
Gallinula chloropus	Peikkoplotti 2	Beaver	Bird
Turdus	Peikkoplotti 2	Beaver	Bird
Anatidae	Hauki beaver	Beaver	Bird
Bucephala clangula	Hauki beaver	Beaver	Bird
Gallinula chloropus	Hauki beaver	Beaver	Bird
Parus major	Hauki beaver	Beaver	Bird
Turdus	Hauki beaver	Beaver	Bird
Anatidae	Huhmari 2	Beaver	Bird
Fringilla	Huhmari 2	Beaver	Bird
Motacillidae	Huhmari 2	Beaver	Bird
Passeriformes	Huhmari 2	Beaver	Bird
Regulus regulus	Huhmari 2	Beaver	Bird
Turdus	Huhmari 2	Beaver	Bird
Turdus philomelos	Huhmari 2	Beaver	Bird
Anatidae	Karvalammi	Control	Bird
Bucephala clangula	Karvalammi	Control	Bird
Turdus	Karvalammi	Control	Bird
Anatidae	Kylokkaanjarvi	Control	Bird
Ciconia ciconia	Kylokkaanjarvi	Control	Bird
Cuculus canorus	Kylokkaanjarvi	Control	Bird
Phasianus colchicus	Kylokkaanjarvi	Control	Bird
Turdus	Kylokkaanjarvi	Control	Bird
Anatidae	Likojarvi	Control	Bird
Bucephala clangula	Likojarvi	Control	Bird
Fringilla	Likojarvi	Control	Bird
Anatidae	Loytjarven	Beaver	Bird
Bucephala clangula	Loytjarven	Beaver	Bird
Anatidae	Downstream Ruuttanajarvi	Beaver	Bird
Columbidae	Downstream Ruuttanajarvi	Beaver	Bird
Accipiter nisus	Peikkoplotti	Beaver	Bird
Anatidae	Peikkoplotti	Beaver	Bird
Bucephala clangula	Peikkoplotti	Beaver	Bird
Erithacus rubecula	Peikkoplotti	Beaver	Bird
Phylloscopus	Peikkoplotti	Beaver	Bird
Anatidae	Rieskalammi	Control	Bird
Bucephala clangula	Rieskalammi	Control	Bird
Columbidae	Rieskalammi	Control	Bird
Garrulus glandarius	Rieskalammi	Control	Bird
Regulus regulus	Rieskalammi	Control	Bird
Anatidae	Saarikonoja	Beaver	Bird
Bucephala clangula	Saarikonoja	Beaver	Bird
Gallinula chloropus	Saarikonoja	Beaver	Bird
Turdus philomelos	Saarikonoja	Beaver	Bird
Anatidae	Saukonojan allas	Beaver	Bird
Anatidae	Syrjanalunen	Control	Bird
Fringilla	Syrjanalunen	Control	Bird
Anatidae	Soitimenkorven tekoallas	Beaver	Bird
Bucephala clangula	Soitimenkorven tekoallas	Beaver	Bird
Laridae	Soitimenkorven tekoallas	Beaver	Bird
Phylloscopus	Soitimenkorven tekoallas	Beaver	Bird
Turdus	Soitimenkorven tekoallas	Beaver	Bird
Anatidae	Tevajarvet	Control	Bird
Columbidae	Tevajarvet	Control	Bird
Sylvia atricapilla	Tevajarvet	Control	Bird
Anatidae	Ylinen Mustajarvi	Control	Bird
Columbidae	Ylinen Mustajarvi	Control	Bird
Phasianus colchicus	Ylinen Mustajarvi	Control	Bird
Alces alces	Alaskaivetunjarvet	Control	Mammal
Arvicola amphibius	Alaskaivetunjarvet	Control	Mammal
Neomys fodiens	Alaskaivetunjarvet	Control	Mammal
Sciurus vulgaris	Alaskaivetunjarvet	Control	Mammal
Sorex araneus	Alaskaivetunjarvet	Control	Mammal
Alces alces	Peikkoplotti 2	Beaver	Mammal
Arvicola amphibius	Peikkoplotti 2	Beaver	Mammal
Micromys minutus	Peikkoplotti 2	Beaver	Mammal
Myodes glareolus	Peikkoplotti 2	Beaver	Mammal
Neomys fodiens	Peikkoplotti 2	Beaver	Mammal
Alces alces	Hauki beaver	Beaver	Mammal
Alces alces	Huhmari 2	Beaver	Mammal
Arvicola amphibius	Huhmari 2	Beaver	Mammal
Capreolus capreolus	Huhmari 2	Beaver	Mammal
Arvicola amphibius	Karvalammi	Control	Mammal
Microtus agrestis	Karvalammi	Control	Mammal
Neomys fodiens	Karvalammi	Control	Mammal
Arvicola amphibius	Likojarvi	Control	Mammal
Arvicola amphibius	Loytjarven	Beaver	Mammal
Alces alces	Peikkoplotti	Beaver	Mammal
Arvicola amphibius	Peikkoplotti	Beaver	Mammal
Microtus agrestis	Peikkoplotti	Beaver	Mammal
Arvicola amphibius	Rieskalammi	Control	Mammal
Mustela erminea	Rieskalammi	Control	Mammal
Myotis daubentonii	Rieskalammi	Control	Mammal
Neomys fodiens	Rieskalammi	Control	Mammal
Sorex minutus	Rieskalammi	Control	Mammal
Eptesicus	Saarikonoja	Beaver	Mammal
Neomys fodiens	Saarikonoja	Beaver	Mammal
Martes	Saukonojan allas	Beaver	Mammal
Neomys fodiens	Saukonojan allas	Beaver	Mammal
Sciurus vulgaris	Saukonojan allas	Beaver	Mammal
Martes	Soitimenkorven tekoallas	Beaver	Mammal
Arvicola amphibius	Tevajarvet	Control	Mammal
Arvicola amphibius	Ylinen Mustajarvi	Control	Mammal
